# Supplementary material for: The relationship between urinary albumin-to-creatinine ratio and bacterial profiles/inflammatory markers in diabetic foot infections: a retrospective cross-sectional observational study
Source: Front Endocrinol (Lausanne). 2026 Apr 10;17:1724201. doi: 10.3389/fendo.2026.1724201 (PMC13106442; doi:10.3389/fendo.2026.1724201)
Supplement: Supplementary file 1 [file Table1.xlsx]

## Sheet: Sheet1
length of hospitalization	sex 1=man，2=fem	age	smoking history（0=none）	Drinking（0=none）	duration of diabetes mellitus（year）	HbA1c	C-P	hypertension（0=none）	TC	TG	HDL-C	LDL-C	ALB	Hb	urinary Cr	urinary microalbumin	UACR	UACR group	serum Cr	urea	coronary heart disease（0=none）	stroke history(0=none)	duration ofDF（month）	Wagner	Wagner 1,2=1 3=2 4,5=3	Peripheral neuropathy（0=none）	Peripheral vascular(0=none)	PCT	CRP	ESR	WBC	NEUT	PLT	LYM	SII	pathogenic bacteria1	pathogenic bacteria1	Gram stain	pathogenic bacteria2	细菌名称2	Gram stain 2	pathogenic bacteria3	细菌名称3	Gram stain 3	pathogenic bacteria4	细菌名称4	Gram stain 4	pathogenic bacteria count	drug resistance（1=yes
2	2	57	0	0	10	12.2	3.07	1	6.02	2.29	0.7	4.41	26.5	97	6737.9	2610.09	3425.5	3	80	12.5	0		0.5	4	3	1	1	0.07	3.1	140	9.73	8.65	323	0.71	3935.14	Serratia marcescens	粘质沙雷菌	0	Klebsiella pneumoniae	肺炎克雷伯杆菌	0							2	0
6	1	77	0	0	20	9.1	1.99	1	5.11	1.32	1.03	3.85	40		3008	493.4	1450	3	117	8.9	1	0	2	4	3	1	1	0.12		54	7.8	5.65	294	1.46	1137.74	Klebsiella pneumoniae	肺炎克雷伯菌（ESBLs+）	0	Escherichia coli	大肠埃希菌	0			#N/A				2	1
11	1	44	0	0	5	10.7	0.29	0	7.68	1.08	0.99	5.4	26.5	120	1872.9	219	1033.7	3	54	5.5	0	0	0.666667	4	3	0	0	0.07	23.15	83	5.98	3.86	235	1.62	559.938	Streptococcus anginosus	咽峡炎链球菌	1	Streptococcus agalactiae	无乳链球菌	1			#N/A				2	0
18	1	62	1	1	10	7.3	1.68	0	3.55	1.07	0.82	2.28	34.8	100	9234.8	381	364.7	3	115	2.8	0	0	3	4	3	1	1		36.58	28	20.52	18.56	492	1.18	7738.58	Klebsiella oxytoca	产酸克雷伯菌	0	Enterobacter cloacae	阴沟肠杆菌	0			#N/A				2	0
9	1	66	0	1	10	9.9	3.48	1	3.02	1.74	0.69	1.94	39.9	130	2837.1	178.9	557.4	3	57	7	0	1	0.5	4	3	0	1		36.15	82	11.31	8.58	276	1.85	1280.04	Staphylococcus aureus	金黄色葡萄球菌	1	Morganella morganii	摩氏摩根菌	0			#N/A				2	0
4	1	85	0	0	2	12.8		0	4.08	1.41	1.02	2.8	33.8	128	5818.9	321.8	488.9	3	91	7.4	0	0	6	4	3	1	1	0.03	126.88	90	12.01	9.3				Acinetobacter baumannii	鲍曼不动杆菌	0	Escherichia coli	大肠埃希菌	0	Staphylococcus aureus	金黄色葡萄球菌	1	Klebsiella oxytoca	产酸克雷伯菌	0	4	1
14	2	70	0	0	20	8.9		0	6.06	2.58	0.97	3.8	29	105	2062.1	337.7	1447.7	3	110	9.4	0	0	0.16666	4	3	1	1	0.13	215.9	86	18.81	16.71	332	1.24	4473.97	Morganella morganii	摩氏摩根菌	0	Escherichia coli	大肠杆菌	0	#N/A		#N/A				2	1
10	2	66	0	0	20	8.8	0.26	0	5.3	1.84	0.93	3.67	22.6	91	6920	2733.2	3491.6	3	88	6.3	0	0	0.6666	4	3	0	0		33.5	26	14.48	11.96	365	2.22	1966.4	Enterococcus faecalis	粪肠球菌	1	Candida parapsilosis	近平滑念珠菌	2	#N/A		#N/A				2	0
15	1	59	1	0	16	16.2	1.48	0	4.52	1.24	0.67	3.32	24.1	92	3978	1357.2	3016.1	3	66	4.7	0	1	84	4	3	1	1	0.24	122.7	67	8.55	7.24	209	0.59	2564.68	Staphylococcus aureus	金黄色葡萄球菌	1	Escherichia coli	大肠埃希菌	0	#N/A		#N/A				2	0
15	1	51	0	0	20	6.8		0	2.96	1.07	1.01	1.53	34.8	95	2187.9	725.2	2930.2	3	87	6.3	0	1	3	4	3	1	1	0.06	227.1	87	16.37	13.87	314	0.97	4489.88	Enterobacter cloacae	阴沟肠杆菌	0	Morganella morganii	摩氏摩根菌	0	#N/A						2	0
9	1	71	0	1	8	11.2	1.11	1	4.15	1.26	0.78	2.61	35.8	119	6731	533	700	3	82	8.9	0	0	0.67	4	3	0	1	0.09	135.8	91	9.18	7.55	305	1.13	2037.83	Candida tropicalis	热带念珠菌	2	Candida parapsilosis	近平滑念珠菌	2	#N/A		#N/A				2	0
22	1	32	1	0	2	7.2	0.52	0	5.53	1.29	0.87	4	39.6	111	9744	979	882.8	3	61	5	0	0	0.67	3	2	1	0	0.02	27.1	90	9.7	5.14	216	3.83	289.88	Escherichia coli	大肠埃希菌	0	Pseudomonas aeruginosa	铜绿假单胞菌	0	#N/A		#N/A				2	0
9	1	60	0	1	10	10.3	0.45	0	4.02	0.81	0.89	2.77	39.5	122	6689.2	1079.4	1426.5	3	67	7.9	0	0	0.5	3	2	1	0		21.3		7.21	5.28	256	1.33	1016.3	Staphylococcus aureus	金黄色葡萄球菌	1	Morganella morganii	摩氏摩根菌	0	#N/A		#N/A				2	1
11	2	63	0	0	10	10.6	1.06	1	2.79	1.29	0.6	1.7	22.2	94	4296.6	952.7	1960.2	3	46.1	2.7	0	0	2	3	2	0	1	0.34	15.39	97	20.83	18.89	377	1.65	4316.08	Proteus penneri	彭氏变形菌	0	Morganella morganii	摩氏摩根菌	0	Citrobacter freundii	弗劳地柠檬酸杆菌	0				2	0
7	1	50	1	1	10	8.4	4.24	0	4.6	0.96	0.84	3.25	32.9	111	8215	581	625.2	3	51	5.6	0	0	0.66	3	2	1	0	0.03	32.1	82	6.21	4.37	262	1.33	860.857	Enterococcus faecalis	粪肠球菌	1	Morganella morganii	摩氏摩根菌	0	Granulicatella adiacens	毗邻颗粒链菌	1				3	0
22	1	38	0	0	7	9.2	2.36	0	6.65	1.81	0.84	5.03	30.6	123	4120	956.9	2053	3	66	5.2	0	0	2	3	2	0	1	0.07	104	80	14.31	13.23	341	0.68	6634.46	Enterococcus faecalis	粪肠球菌	1	Pseudomonas aeruginosa	铜绿假单胞菌	0	#N/A		#N/A				2	0
22	2	63	0	0	24	7.5		1	3.78	1.52	0.63	2.41	33.2	89	7721	1200.7	1374.7	3	527	27.9	1	1	24	3	2	1	1	0.85	63.6	92	8.16	5.96	256	1.58	965.671	Leclercia adecarboxylata	非脱羧勒克菌	0	Staphylococcus epidermidis	表皮葡萄球菌	0	Staphylococcus aureus	金黄色葡萄球菌	1				3	0
11	2	69	0	0	18	11.2	0.42	0	4.39	1.09	1.12	2.89	32.5	113	5077	258.8	450.6	3	46	5.5	0	0	0.266667	3	2	1	1	0.21	80.8	34	5.59	3.9	288	1.65	680.727	Escherichia coli	大肠埃希菌	0	Proteus mirabilis	奇异变形菌	0	#N/A		#N/A				2	0
10	1	44	1	0	0.01	13.1	0.33	0	4.09	0.94	0.85	2.91	31.5	123	2686	112	368.6	3			0	0	1	3	2	1	1	0.09	73.3	77	9.33	7.42	427	1.3	2437.18	Proteus mirabilis	奇异变形菌	0	Klebsiella pneumoniae	肺炎克雷伯菌	0	#N/A		#N/A				2	0
4	1	50	1	0	10	9.8	1.51	0	2.86	0.58	0.92	1.75	34.3	104	6179	461	695.5	3	65	4.3	0	0	2	3	2	1	0	0.07	15	45	8.35	6.59	193	1.14	1115.68	Morganella morganii	摩氏摩根菌	0	Escherichia coli	大肠埃希菌	0	#N/A		#N/A				2	0
11	1	68	0	0	5	7.5	0.24	0	4.76	0.83	1.13	3.31	34.2	116	6662	392.3	520.6	3	58	3.7	0	1	3	3	2	1	1	0.1	118	86	9.5	7.74	329	1.3	1958.82	Providencia rettgeri	雷氏普罗威登斯菌	0	Morganella morganii	摩氏摩根菌	0	#N/A		#N/A				2	0
6	1	44	0	0	0.5	13.1	1.16	1	4.74	2.11	0.61	3.17	31.2	113	1913.6	733.9	3390.4	3	71	4.7			0.1333	2	1	0	1	1.14	131.04	94	15.68	10.83	312	3.41	990.897	Staphylococcus aureus	金黄色葡萄球菌	1	Streptococcus dysgalactiae subsp. dysgalactiae	停乳链球菌停乳亚种	1	#N/A		#N/A				2	0
14	2	26	0	0	5	10.3	0.05	0	4.83	1.04	0.83	3.3	35.7	69	6035	309	452.6	3	49	4.5	0	0	0.17	2	1	0	0	0.08	2.6	93	4.23	1.8	453	1.79	455.531	Enterococcus faecalis	粪肠球菌	1	Streptococcus gordonii	格氏链球菌	1	#N/A		#N/A				2	0
10	1	71	0	0	15	9.4		0	2.8	1.29	0.34	0.22	16.3	57	5311	247	414	3	133	20.9	0	0	24	2	1	1	1	3.09	200	112	20.24	17.73	114	1.43	1413.44	Enterococcus faecalis	粪肠球菌	1	Providencia rettgeri	雷氏普罗威登斯菌	0	#N/A		#N/A				2	0
13	2	60	0	0	13	11.4	4.11	1	2.6	3.76	0.6	2.17	31.3	73	4808	6112.8	1126.7	3	155	11.6	0	1	4	2	1	1	1	0.93	134.7	124	12.97	11.01	548	1.18	5113.12	Escherichia coli	大肠埃希菌（ESBLS+）	0	Enterococcus avium	鸟肠球菌	1	#N/A		#N/A				2	1
8	1	50	1	0	20	7.3	0.96	0	3.41	1.74	0.79	1.79	35.7		7850	689.3	776.2	3	67	6	0	0	3	1	1	1	1	0.04	87.5	90	10.39	7.91	133	1.57	670.083	Proteus mirabilis	奇异变形菌	0	Escherichia coli	大肠埃希菌	0	#N/A		#N/A				2	0
6	2	79	0	0	20	9.1	0.76	1	3.92	1.88	0.76	2.43	38.4	104	2780	441.5	1403.9	3	118	13.1	1	0	0.3	1	1	1	1	0.04	7.2	85	7.44	4.93	302	0.98	1519.24	Citrobacter koseri	克氏柠檬酸杆菌	0	Staphylococcus haemolyticus	溶血葡萄球菌	1	#N/A		#N/A				2	0
8	2	35	0	0	22	8.6	0.05	0	6.75	0.57	3.37	3.21	36	73	6449	2407.5	3300.2	3	120	11	0	0	12	1	1	0	1		0.5	27	3.61	2.48	209	0.96	539.917	Pseudomonas aeruginosa	铜绿假单胞菌	0	Enterococcus faecalis	粪肠球菌	1	#N/A		#N/A				2	0
22	1	67	0	0	8	14.7	1.83	0	4.67	1.29	0.77	3.47	29	89	4622	2367	4528.1	3	294	18	0	0	0.1	1	1	0	1	0.31	33.8	115	8.71	6.17	241	1.17	1270.91	Enterobacter cloacae	阴沟肠杆菌	0	Escherichia coli	大肠埃希菌	0	Enterococcus faecalis	粪肠球菌	1	Citrobacter braakii	布氏柠檬酸杆菌	0	4	0
4	2	77	0	0	14	7.3	0.3	1	3.24	0.87	0.8	2.03	26.8	96	4949	214.1	382.4	3	51	5.3	0	1	0.67	1	1	0	0	0.28	68	89	13.4	11.11	390	1.3	3333	Staphylococcus haemolyticus	溶血葡萄球菌	1	Enterococcus faecalis	粪肠球菌	1	#N/A		#N/A				2	0
4	2	72	0	0	20	16.6	0.58	1	6.07	1.22	1.79	3.68	39.8	143	1834	64.2	347.3	3	53	5.3	0	0	0.33	1	1	1	1		2.3		8.42	5.78	397	2.12	1082.39	Staphylococcus aureus	金黄色葡萄球菌	1	Proteus mirabilis	奇异变形菌	0	#N/A		#N/A				2	0
12	1	61	1	0	23	11.8	1.85	0	5.88	2.18	1.09	4.13	38	111	507	180.2	1645.5	3	90	7.2	1	1			3	1	1	0.07	9.2	61	4.35	2.86	148	1.01	419.089	Klebsiella pneumoniae	肺炎克雷伯菌	0	Proteus mirabilis	奇异变形菌	0	#N/A		#N/A				2	0
13	1	63	1	1	0.3333	6		1	2.97	0.9	0.79	1.67	39	135	2805	24.3	76.6	2	65.1	5.57	0	0	1	5	3	0	1	0.29	160.16	67	14.45	11.64	261	1.71	1776.63	Proteus mirabilis	奇异变形菌	0	Enterococcus faecalis	粪肠球菌	1	#N/A		#N/A				2	0
17	1	70	0	0	8	13.3	2.85	0	1.78	0.82	0.66	0.72	35.3	115	6217	69.8	99.2	2	85	8.9	0	1	1	4	3	1	1	0.13	91.4	88	13.43	11.52	268	1.79	1724.78	Enterococcus faecalis	粪肠球菌	1	Morganella morganii	摩氏摩根菌	0	Citrobacter freundii	弗劳地柠檬酸杆菌	0				3	0
13	1	74	1	1	8	10.6	0.16	0	4.15	1.77	0.74	2.48	30.5	109	8003	135.7	149.9	2	52	4.5	0	1	0.6	4	3	0	1	0.12	126	91	14.57	12.59	372	1.09	4296.77	Pseudomonas putida	恶臭假单胞菌	0	Citrobacter braakii	布氏柠檬酸杆菌	0	Streptococcus agalactiae	无乳链球菌	1				3	0
3	1	73	0	0	20	7.7		0	3.1	0.76	0.99	1.85	29.5	100	1633.3	8.9	48.2	2	81	5.3	0	1	2	4	3	1	1	0.32	201	83	13.6	11.12	220	1.08	2265.19	Klebsiella pneumoniae	肺炎克雷伯菌	0	Proteus vulgaris	普通变形菌	0	#N/A		#N/A				2	1
21	1	63	1	1	15	13.1	0.41	0	2.32	0.84	0.83	1.04	29.7	131	6241	73.3	103.8	2	58	4.8	0	0	0.3	4	3	1	1	0.23	166.2	85	16.11	12.95	345	1.78	2509.97	Staphylococcus aureus	金黄色葡萄球菌	1	Staphylococcus epidermidis	表皮葡萄球菌	0	#N/A		#N/A				2	0
17	1	57	1	1	13	11.9	0.78	1					30.2	124	10769	82.5	67.7	2	57	6.7	0	1	0.17	4	3	0	1	0.14	178.5	71	19.3	17.87	505	1.66	5436.36	Enterococcus faecalis	粪肠球菌	1	Proteus vulgaris	普通变形菌	0	#N/A		#N/A				2	0
25	1	47	1	1	18	9		1	4.81	2.15	0.68	3.38	31.1	98	18798.9	388.5	182.7	2	154	8.6	0	0	0.5	4	3	0	1	0.73	217.2	110	24.75	22.27	348	1.28	6054.66	Citrobacter koseri	克氏柠檬酸杆菌	0	Streptococcus constellatus	星座链球菌	1	#N/A		#N/A				2	0
7	1	65	0	0	7	7.9	1.79	0	3.65	1.95	0.65	2.3	41	135	9042	45.4	44.5	2	60	4.4	1	1	2	4	3	1	0		9.6	34	6.48	4.81	222	1.21	882.496	Staphylococcus simulans	模仿葡萄球菌	1	Aeromonas salmonicida	杀鲑气单胞菌	0	#N/A		#N/A				2	0
7	2	69	0	0	10	9	0.47	1	6.05	1.75	1.09	4.56	43.2	120	3577	56.2	138.9	2			0	0	9	4	3	1	1	0.05	3.1	3.1	7.05	4.46	219	2.03	481.153	Candida parapsilosis	近平滑念珠菌	2	Staphylococcus epidermidis	表皮葡萄球菌	0	#N/A		#N/A				2	0
13	2	69	0	0	11	8.1	1.75	1	4.62	1.18	1.12	2.94	37.5	112	5346	83.1	137.4	2	62	4.6	0	0	1	4	3	1	1	0.05		87	6.71	3.96	372	1.93	763.275	Staphylococcus aureus	金黄色葡萄球菌MRSA	1	Proteus permeri	潘氏变形菌	0	#N/A		#N/A				2	0
5	1	70	1	1	20	8.2	0.9	1	4.44	1.28	1.4	2.55	39.8	114	10713	234	193.1	2	70	3.7	0	1	1	4	3	1	1		50.4	39	9.77	7.92	266	1.01	2085.86	Acinetobacter pittii	皮氏不动杆菌	0	Streptococcus anginosus	咽峡炎链球菌	1	#N/A		#N/A				2	0
6	1	64	1	1	2	7	0.99	0	2.4	1.33	0.71	0.86	30.3	79	6989	203.2	257	2	228	19.9	0	0	0.5	3	2	1	1	0.4	163	121	18.29	16.07	320	1.65	3116.61	Staphylococcus aureus	金黄色葡萄球菌	1	Klebsiella pneumoniae	肺炎克雷伯菌	0	Providencia rettgeri	雷氏普罗威登斯菌	0				3	0
9	1	67	1	0	20	9.9	0	0	3.38	0.84	0.66	2.15	30.6	89	13581	52.5	34.2	2	58.5	8.8	0	0	1	3	2	1	0	0.05	117.2	100	14.52	13.34	236	1.32	2385.03	Pseudomonas aeruginosa	铜绿假单胞菌(CR-PA)	0	Morganella morganii	摩氏摩根菌	0	Citrobacter braakii	布氏柠檬酸杆菌	0				3	1
9	1	51	0	0	12	9.4	0.96	1	3.56	1.63	0.82	2.12	37.7	127	149.6	＞200	133.7	2	77.8	6.69	0	0	0.6667	3	2	1	0	0.024		23	5.7	3.7	190	1.5	468.667	Proteus hauseri	豪泽变形杆菌	0	Enterococcus faecalis	粪肠球菌	1	#N/A		#N/A				2	0
37	1	67	1	0	20	9.9	0.57	0	3.38	0.84	0.66	2.15	30.5	89	13581	52.5	34.2	2	80	8.8	0	0	1	3	2	1	0	0.05	187.9	100	14.52	13.34	457	1.49	4091.53	Morganella morganii	摩氏摩根菌	0	Citrobacter braakii	布氏柠檬酸杆菌	0	Citrobacter freundii	弗劳地柠檬酸杆菌	0				3	0
4	2	69	0	0	5	8.7		0	2.83	0.79	0.67	1.79	24.9	83	3793	47.1	109.8	2	82.9	16.18	1	0	1	3	2	1	1	0.12	147.33	102	23.22	20.42	387	0.95	8318.46	Proteus vulgaris	普通变形菌	0	Providencia rettgeri	雷氏普罗威登斯菌	0	#N/A		#N/A				2	0
13	2	77	0	0	3	15.2	1.47	1	2.96	1.19	0.65	1.57	37.2	121	7084	66.9	83.5	2	76	5.1	1	0	1	3	2	0	1	0.03	84.3	81	13.49	10.19	402	2.2	1861.99	Proteus mirabilis	奇异变形菌	0	Klebsiella pneumoniae	肺炎克雷伯杆菌	0	#N/A		#N/A				2	1
28	1	52	0	0	10	10.3	0.92	0	5.13	1.42	1.1	3.42	38.5	140	8179	62.7	67.8	2	86	11.2	0	0	2	3	2	1	1		177.3	65	15.98	13.93	348	1.28	3787.22	Proteus mirabilis	奇异变形菌	0	Klebsiella aerogenes	产气克雷伯菌	0	#N/A		#N/A				2	0
10	2	62	0	0	15	10.7		1	4.37	1.17	0.81	3.26	31.3	115	6166.7	93.3	133.7	2	62	5.8	0	1	0.13333	3	2	1	1	0.13	181	96	13.13	10.95	370	1.41	2873.4	Escherichia coli	大肠埃希菌，	0	Proteus mirabilis	奇异变形菌	0	#N/A		#N/A				2	0
8	1	72	0	0	8	11.3		0	1.45	1.09	0.32	0.6	23.3	133	7295	218.7	265	2	80	5.2	0	0	1	3	2	1	1	3.73	158.9	76	23.29	20.28	127	1.12	2299.61	Escherichia coli	大肠埃希菌、	0	Morganella morganii	摩氏摩根菌	0	#N/A		#N/A				2	0
9	1	80	0	0	17	9.3	0.68	0	3.8	0.53	1.11	2.58	37.8	118	7233	68.7	84	2	72	6.1	0	0	0.25	3	2	1	1	0.04	24.1	40	5.12	3.35	220	1.31	562.595	Enterococcus avium	鸟肠球菌	1	Escherichia coli	大肠埃希菌（ESBLS+)	0	#N/A		#N/A				2	1
14	1	75	0	0	18	11.3		1	2.83	1.17	0.69	1.6	34.8	118	2199	56.1	225.5	2	157	15.2	0	0	0.16666	3	2	1	0	0.08	58.6	51	10.46	8.45	265	1.25	1791.4	Staphylococcus aureus	金黄色葡萄球菌	1	Morganella morganii	摩氏摩根菌	0	#N/A		#N/A				2	0
22	2	61	0	0	5	9	1.66	1	3.93	1.29	0.96	2.39	29.9	89	1887	20.7	37.7	2	40	2.6	0	0	0.5	3	2	1	1	0.13	129	51	12.67	10.87	336	2.91	1255.09	Candida parapsilosis	近平滑念珠菌	2	Pseudomonas aeruginosa	铜绿假单胞菌（6天后）	0	#N/A		#N/A				2	0
9	2	64	0	0	20	9.3		0					45.6	105	2298	27.3	105	2	81	11	心功能不全	0	0.5	3	1	1	1	0.06	9.7	30	5.34	3.25	238	1.72	449.709	Staphylococcus haemolyticus	溶血葡萄球菌	1	Serratia marcescens	粘质沙雷菌	0	#N/A		#N/A				2	0
7	1	67	0	0	10	8.7	2.35	1	2.72	0.8	0.98	1.59	35.5	140	8063.3	264	289.4	2	83	5.2	0	1	1	2	1	1	0	0.28	84.5	54	16.26	14.14	440	0.66	9426.67	Klebsiella oxytoca	产酸克雷伯菌	0	Acinetobacter baumannii	鲍曼不动杆菌	0	#N/A		#N/A				2	1
6	1	68	1	1	3	8.7	1.91	1	5.3	4.91	0.83	3.19	38.5	173	5102.1	110.6	191.6	2	79	9.9	0	1	1	2	1	0	1	0.07	4.95	13	9.09	5.66	358	2.38	851.378	Staphylococcus caprae	山羊葡萄球菌	1	Staphylococcus simulans	模仿葡萄球菌	1	#N/A		#N/A				2	0
5	2	73	0	0	15	13.5	0.68	0	5	0.98	1.68	2.66	38	109	2672	82.4	272.6	2	73	6.4	0	0	0.3	2	1	1	1	0.03	3.1	31	4.51	2.72	166	1.45	311.393	Proteus mirabilis	奇异变形菌	0	Klebsiella pneumoniae	肺炎克雷伯杆菌	0	#N/A		#N/A				2	0
12	2	69	0	0	8	8.9		1	6.39	2.14	1.78	3.92	36.6	117	4142.2	29.4	62.7	2	44	6.5	1	1	9	2	1	1	1	0.21	21.21	75	14.16	9.42	290	4.01	681.247	Morganella morganii	摩氏摩根菌	0	Klebsiella aerogenes	产气克雷伯杆菌	0	#N/A		#N/A				2	0
11	2	69	0	0	30	11.9		1	4.75	1.32	1.5	3.07	37.1	112	3272.2	26.5	71	2	121	11.2	0	1	1	2	1	1	1	0.06	20.15		5.67	3.24	216	1.59	440.151	Klebsiella pneumoniae	肺炎克雷伯菌	0	Morganella morganii	摩氏摩根菌	0	#N/A		#N/A				2	0
8	1	74	0	0	30	11.3		0	4.04	0.55	1.52	2.5	32.5	123	9585.1	309.6	285.5	2	78	7.5	0	0	0.1	2	1	1	1	0.11	43.7		9.91	9.32	181	0.45	3748.71	Klebsiella oxytoca	产酸克雷伯菌	0	Morganella morganii	摩氏摩根菌	0	#N/A		#N/A				2	0
9	1	80	0	0	8	7.9	0.23	0					38.8	123	3452	22.7	58.1	2	51	3.4	0	1	2	2	1	0	1		1		6.05	3.45	285	1	983.25	Klebsiella pneumoniae	肺炎克雷伯菌	0	Enterobacter cloacae	阴沟肠杆菌	0	#N/A		#N/A				2	0
18	2	71	0	0	8	9.7	1.51	1	6.25	2.28	0.75	4.34	36	109	4791	32	59	2	52	7.5	0	0	0.133333	2	1	1	1	0.15	172.4	51	18.08	15.09	199	1.66	1808.98	Staphylococcus aureus	金黄色葡萄球菌	1	Aeromonas caviae	中间气单胞菌	0	#N/A		#N/A				2	0
9	2	71	0	0	18	8.1	3.45	1	4.55	3.78	0.67	2.75	43.5	94	2373	19.2	71.5	2	119	15.1	1	0	1.22	2	1	1	0	0.11	14.7	76	6.52	4.05	167	1.76	384.29	Proteus mirabilis	奇异变形菌	0	Morganella morganii	摩氏摩根菌	0	#N/A		#N/A				2	0
10	1	61	1	1	1	12	0.37	0	2.56	0.36	0.91	1.36	38.1	135	11029	62.5	50.1	2	59	5.9	0	0	0.333333	2	1	1	1	0.06	34	53	9.44	6.36	384	2.34	1043.69	Klebsiella pneumoniae	肺炎克雷伯菌（ESBLS＋）	0	Proteus mirabilis	奇异变形菌	0	#N/A		#N/A				2	1
9	1	58	1	0	5	9.7	5.65	0					35.4	93	8250	33.9	36.3	2	113	12.1	0	0	1	2	1	1	1	0.18	90.6	92	7.84	5.07	394	2.01	993.821	Escherichia coli	大肠埃希菌	0	Pseudomonas aeruginosa	铜绿假单胞菌	0	Stenotrophomonas maltophilia	嗜麦芽食单胞菌	0				3	1
21	2	62	0	0	7	15.9	0.19	0	5.12	1.2	1.06	3.7	28.7	115	3251	46.3	125.9	2	35	2.2	0	0	0.5	2	1	1	1		154	82	18.84	15.6	368	1.79	3207.15	Klebsiella pneumoniae	肺炎克雷伯菌	0	Streptococcus agalactiae	无乳链球菌	1	#N/A		#N/A				2	0
11	2	58	0	0	15	12.9	1.22	0	3.25	0.98	0.67	2.22	39.1	117	8188	220.5	238.6	2	68	9.1	1	0	6	1	1	0	1	0.04	12.1		8.8	5.57	289	2.27	709.132	Enterobacter cloacae	阴沟肠杆菌	0	Proteus vulgaris	普通变形菌	0	#N/A						2	0
8	1	72	0	0	20	9	0.78	0	2.78	0.49	0.84	1.82	25.8	92	15020	289.3	170.3	2	53	9.8	1	0	5天	1	1	1	1	0.11	202.3	101	12.53	11.32	215	0.68	3579.12	Staphylococcus aureus	金黄色葡萄球菌	1	Enterococcus avium	鸟肠球菌	1	#N/A		#N/A				2	0
6	1	75	0	0	20	9.5	1.3	1	5.76	1.26	1.02	4.37	37.8	155	6824	32.8	42.5	2	122	8.1	1	1	1	1	1	1	1	0.04	5.9	25	7.55	4.72	287	2.2	615.745	Pseudomonas aeruginosa	铜绿假单胞菌	0	Staphylococcus epidermidis	表皮葡萄球菌	0	#N/A		#N/A				2	0
7	2	70	0	0	27	8.2	0.55	1	4.22	4.34	0.7	1.78	43	127	5077	39.6	69	2	66	7.9	0	0	0.25	1	1	1	1	0.04	30.7	66	6.43	4.07	290	1.76	670.625	Pseudomonas aeruginosa	铜绿假单胞菌	0	Enterobacter cloacae	阴沟肠杆菌	0	#N/A		#N/A				2	0
10	2	62	0	0	5	13.4	0	1	0	0	0	0	32.4	86	1426	28.8	178.5	2	39	5.5	1	0	1	1	1	1	1	0.67	186	96	9.73	8.29	462	0.82	4670.71	Enterococcus avium	鸟肠球菌	1	Enterococcus faecalis	粪肠球菌	1	#N/A		#N/A				2	0
12	1	57	0	1	5	7.8	0.76	1	2.18	0.77	0.77	1.05	26	101	5327	39.8	66	2	108.3	8.67	0	0	2	1	1	0	1	7.56	88	51	6.28	5.36	157	0.17	4950.12	Morganella morganii	摩氏摩根菌	0	Proteus mirabilis	奇异变形菌	0	#N/A		#N/A				2	0
12	1	52	1	0	12	6.7	0.46	0	4.48	1.09	0.77	3.24	34.5	122	5338	57.2	94.7	2	68	4.4	0	0	10天	1	1	1	0	0.07	111.9	102	9.69	7.85	237	1.17	1590.13	Staphylococcus aureus	金黄色葡萄球菌	1	Enterobacter cloacae	阴沟肠杆菌	0	Enterobacter asburiae	阿氏肠杆菌	0				3	0
6	1	63	1	1	19	9.8	0.86	0	4.87	2.11	1.17	2.86	39.8	133	8627	184.2	188.8	2	69	6.7	1	0	0.5	1	1	0	1	0.04	10.9		10.59	7.3	271	2.29	863.886	Enterobacter cloacae	阴沟肠杆菌	0	Staphylococcus aureus	金黄色葡萄球菌	1	#N/A						2	0
7	2	52	0	0	14	10	0.72	0	6.34	2.05	1.28	3.69	36.9	140	4468	120.9	239.2	2	56	4.7	1	0	6	1	1	1	1	0.04	3.5	67	5.77	3.44	276	1.97	481.949	Staphylococcus aureus	金黄色葡萄球菌	1	Enterobacter cloacae	阴沟肠杆菌	0	Klebsiella pneumoniae	肺炎克雷伯菌	0				3	0
5	1	69	0	0	10	12.5	2.2	0	4.25	1.51	0.71	2.82	34.7	97	9471	151.4	141.3	2	148	11.8	0	0	0.5		2	1	1	0.13	89	83	7.97	6.82	171	0.44	2650.5	Klebsiella pneumoniae	肺炎克雷伯菌	0	Staphylococcus aureus	金黄色葡萄球菌	1	#N/A		#N/A				2	0
33	1	81	1	1	6	8.6	1.11	1	2.68	0.78	0.67	1.83	30.7	107	7388	4.5	5.4	1	42	2.1	1	0	2	4	3	0	1	0.07	96.1		10.35	7.18	336	1.08	2233.78	Morganella morganii	摩氏摩根菌	0	Proteus mirabilis	奇异变形菌	0	#N/A		#N/A				2	0
2	2	68	0	0	0.3333	6.1		0	4.92	0.91	1.24	3.39	32.2	103	5198.4	2.5	4.3	1	54	6.2	0	0	6	4	3	0	1	0.04	5.9	38	5.83	2.83	455	2.42	532.087	Klebsiella oxytoca	产酸克雷伯菌	0	Staphylococcus aureus	金黄色葡萄球菌	1	#N/A		#N/A				2	1
12	1	53	0	0	10	9.1	2.23	0	2.88	1.09	0.38	1.36	22.5	98	5413	0.5	0.8	1	63	8.6	0	0	0.666667	4	3	1	1	2.26	99.9	44	5.81	3.77	100	1.55	243.226	Klebsiella pneumoniae	金黄色葡萄球菌（MRSA)	1	Klebsiella pneumoniae	肺炎克雷伯菌	0	#N/A		#N/A				2	1
9	1	57	0	1	12	8.9	0.18	0	4.93	1	1.42	3.31	42.4	122	5836	16.7	25.3	1	65	6.1	0	0	2	3	2	1	1	0.05	6.5	56	6.33	3.25	227	2.42	304.855	Streptococcus constellatus	星座链球菌	1	Morganella morganii	摩氏摩根菌	0	#N/A		#N/A				2	0
12	2	84	0	0	3	5.4	2.12	0	4.56	2.15	0.89	3.09	40.5	123	3259	4.2	11.4	1	59	6.6	0	0	5	3	2	1	1	0.03	2		6.2	4.52	182	0.84	979.333	Proteus mirabilis	奇异变形菌	0	Escherichia coli	大肠埃希菌	0	#N/A		#N/A				2	0
6	1	54	0	1	4	8.1		0	2.61	1.01	1.29	1.06	29.5	120	10794.2	11.6	9.5	1	44	2.4	0	0	0.25	3	2	1	1	0.04	57.94	78	3.15	1.37	310	1.77	239.944	Staphylococcus aureus	金黄色葡萄球菌	1	Enterobacter cloacae	阴沟肠杆菌	0	#N/A		#N/A				2	0
5	1	63	1	1	12	13.5		0	4.46	0.6	1.59	2.83	38.9	116	3406.9	10.2	26.5	1	64	6.7	0	0	0.25	3	2	1	1	0.02	5.89	49	9.78	6.75	316	2.33	915.451	Proteus vulgaris	普通变形菌	0	Enterococcus faecalis	粪肠球菌	1	#N/A		#N/A				2	0
19	1	62	0	0	30	6.4	2.1	1	3.67	0.74	0.7	2.69	31.5	103	10589	7	5.8	1	62	6.3	1	0	12	3	2	1	1	0.11	140	42	10.17	7.47	229	1.91	895.618	Staphylococcus aureus	金黄色葡萄球菌（MRSA)	1	Citrobacter braakii	布氏柠檬酸杆菌	0	Enterococcus faecalis	粪肠球菌	1				3	1
4	2	77	0	0	10	6.7	1.18	1	4.78	1.06	1.2	2.85	38.2	115	4836	14.6	26.7	1	42	7.2	0	1	2	3	2	0	1	0.05	16.3	66	13.96	11.13	331	2	1842.02	Raoultella ornithinolytica	解鸟氨酸拉乌尔菌	0	Stenotrophomonas maltophilia	嗜麦芽食单胞菌	0	#N/A		#N/A				2	0
24	1	59	0	1	12	7.6	0.97	0	5.14	2.43	0.58	3.55	35.4	108	14897	4.2	2.5	1	82	8.6	0	1	2	3	2	0	1	0.05	39.5	44	9.34	8.62	381	1.5	2189.48	Klebsiella pneumoniae	肺炎克雷伯菌	0	Morganella morganii	摩氏摩根菌	0	#N/A		#N/A				2	0
6	1	64	1	0	2	6.9	1.08	0	4.49	1.21	0.94	3.21	44.4	126	8517	26.4	27.4	1	77	8.8	0	0	12	3	2	0	1	0.08	8.3	18	9.75	5.96	256	2.61	584.582	Klebsiella pneumoniae	肺炎克雷伯杆菌	0	Escherichia coli	大肠埃希菌ESBLS＋	0	#N/A		#N/A				2	1
5	2	90	1	1	0.08	6.6	2.04	0	5.51	3.22	1.15	3.19	31.7	98	2136	4.4	18.2	1	45	4.4	0	0	1	3	1	0	1	0.17	47.8	21	9.19	8.3	232	0.52	3703.08	Stenotrophomonas maltophilia	嗜麦芽食单胞菌	0	Enterobacter cloacae	阴沟肠杆菌	0	#N/A		#N/A				2	0
12	1	74	0	0	20	7.5	0.89	0	3.39	0.56	1.45	1.81	42.9	129	3470	0.9	2.3	1	53	4.5	0	1	3	3	2	1	1	0.02	3.1	25	5.26	4.01	230	0.86	1072.44	Proteus mirabilis	奇异变形菌	0	Staphylococcus haemolyticus	溶血葡萄球菌	1	#N/A		#N/A				2	0
13	1	69	0	0	0.08	7.5	0.29	0	3.58	0.38	1.7	1.85	26.4	92	1170	1.2	9.1	1	49	4.9	0	0	1	3	2	1	0	0.06	12		5.7	4.42	217	0.88	1089.93	Acinetobacter pittii	皮氏不动杆菌	0	Staphylococcus aureus	金黄色葡萄球菌	1	#N/A		#N/A				2	0
12	1	78	1	1	22	8.2	0.36	0	4.68	0.87	1.01	3.13	41.6	131	4949	3.2	5.7	1	87	8.1	0	0	12	2	1	1	1	0.02	2.8		9.03	6.54	212	1.73	801.434	Staphylococcus epidermidis	表皮葡萄球菌	0	Staphylococcus simulans	模仿葡萄球菌	1	#N/A		#N/A				2	0
9	2	58	0	0	11月	6.7	0.78	0	5.51	1.05	1.69	3.38	43.4	120	2599	2.9	9.9	1	46	5.1	0	0	4天	2	1	1	1	0.04	5.2	34	6.02	3.52	275	1.88	514.894	Staphylococcus simulans	模仿葡萄球菌	1	Enterococcus gallinarum	鹑鸡肠球菌	1	#N/A		#N/A				2	0
15	2	62	0	0	8	9.6	1.35	0	4.34	1.22	0.84	2.8	38.1	131	6379	11.2	15.5	1	52	4.4	0	0	1	2	1	1	1	0.08	154.4	98	13.71	11.83	319	1.18	3198.11	Staphylococcus aureus	金黄色葡萄球菌	1	Enterococcus faecalis	粪肠球菌	1	#N/A		#N/A				2	0
10	1	68	0	0	25	6.3	0.84	1	3.5	0.92	1.16	2.07	40.4	132	4701	2.2	4.1	1	64	4.4	0	1	0.6666	2	1	1	1	0.03	0.9	7	3.58	2.19	188	1.11	370.919	Staphylococcus aureus	金黄色葡萄球菌	1	Citrobacter braakii	布氏柠檬酸杆菌	0	#N/A		#N/A				2	0
5	1	63	0	0	30	6.4		1	4	0.63	0.83	2.95	35.6	121	6524	11.6	15.7	1	67	8.6	0	1	6	2	1	1	1	0.1	111	36	9.68	7.34	190	1.14	1223.33	Escherichia coli	大肠埃希菌（ESBLS+)	0	Staphylococcus aureus	金黄色葡萄球菌（MRSA)	1	#N/A		#N/A				2	1
7	2	78	0	0	20	7.7	1.53	0	4.24	1.05	1.2	2.79	39.1	125	6306	10.2	14.3	1	40	6	0	0	3.65	2	1	1	1	0.02	3.1	14	4.99	2.65	243	1.97	326.878	Escherichia coli	大肠埃希菌（ESBLS）	0	Candida tropicalis	热带念珠菌	2	#N/A		#N/A				2	1
3	2	49	0	1	1周1	7.4	0.35	0					45.6	129	3754	5.7	13.4	1	59	6.1	0	0	1	1	1	1	1	0.02	1.2		2.98	1.82	187	0.89	382.404	Escherichia coli	大肠埃希菌	0	Staphylococcus aureus	金黄色葡萄球菌	1	#N/A		#N/A				2	0
8	1	63	1	0	10	9.5	0.94	1	2.61	0.77	0.78	1.26	44.1	150	5758	8.3	12.7	1	56	2.5	0	1	0.5	1	1	1	0		5.4	5	7.02	4.39	170	2.43	307.119	Klebsiella pneumoniae	肺炎克雷伯菌（ESBLs+）	0	Pseudomonas putida	恶臭假单胞菌	0	#N/A		#N/A				2	1
7	2	29	0	0	11	12.3	0.33	0	4.19	1.09	0.8	2.81	29.1	99	5426	17.7	28.8	1	34	3.7	0	0	2	1	1	0	0	0.27	150	97	16.04	13.3	328	1.37	3184.23	Staphylococcus aureus	金黄色葡萄球菌	1	Streptococcus agalactiae	无乳链球菌	1	#N/A		#N/A				2	0
9	1	57	0	1	14	12.4	0.38	0	2.96	1.6	0.65	1.54	27.4	114	3302	1.5	4	1	56	6	1	0	0.3	1	1	1	1			27	7.86	5.69	170	1.54	628.117	Staphylococcus aureus	金黄色葡萄球菌	1	Candida krusei	克柔念珠菌	2	Candida tropicalis	热带念珠菌	2				3	0
5	1	65	0	0	3	6.1	1.3	1	4.19	1.46	0.96	2.77	34.5	102	13356	3.9	2.5	1	55	4.4	0	1	1	1	1	0	1	0.31	43.2		8.89	6.94	235	1.3	1254.54	Enterobacter cloacae	阴沟肠杆菌	0	Klebsiella pneumoniae	肺炎克雷伯杆菌	0	#N/A						2	0
2	1	72	0	0	10	11.5	0.79	0	3.89	1.56	0.37	2.33	24.2	134	14045	11.3	7.1	1	107	15.2	0	0	2	1	1	1	1	0.66	234.6	67	39.46	37.88	227	0.68	12645.2	Morganella morganii	摩氏摩根菌	0	Enterococcus faecalis	粪肠球菌	1	#N/A		#N/A				2	0
5	1	64	0	1	8	9.4	1.06	1	6.23	1.62	0.93	4.47	46.4	136	15237	18.9	11	1	52	7.6	0	1	2	1	1	0	1				5.42	3.11	213	1.81	365.983	Staphylococcus epidermidis	表皮葡萄球菌	0	Klebsiella oxytoca	产酸克雷伯菌	0	#N/A		#N/A				2	0
12	1	60	1	0	17	8.4	2.22	0	4.58	1.42	0.95	3.11	30.9	87	4103	459.4	989.8	3	90	10.5	0	0	12	5	3	1	1	0.09	81.6	109	3.57	2.44	137	0.68	491.588	Enterobacter hormaechei	霍氏肠杆菌	0	#N/A		#N/A	#N/A		#N/A				1	0
15	1	60	0	0	10	13	0.001	0	8.17	1	3.12	4.11	31.2	124	11864.2	3590.9	2675	3	70.2	7.66	0		36	4	3	1	1				4.13	2.54	251	1.2	531.283	Staphylococcus aureus	金黄色葡萄球菌	1	#N/A		#N/A	#N/A		#N/A				1	1
12	2	58	0	0	14	12.4	0.9	0					31.3	110	4170	450.4	954.8	3	79	7.2	0	0	0.67	4	3	1	1	0.25	135.1		13.06	11.38	372	1.04	4070.54	Proteus vulgaris	普通变形菌	0	#N/A		#N/A	#N/A		#N/A				1	0
13	2	70	0	0	16	16	1.16	1	2.51	1	0.72	1.52	23.5	70	1908	765.4	3546.3	3	107	6.8	1	0	4	4	3	1	0	3.51	175.09	117	14.86	13.86	394	0.55	9928.8	Enterococcus faecalis	粪肠球菌	1	#N/A		#N/A	#N/A		#N/A				1	0
14	1	36	0	0	6	6.6	1.93	0	5.42	0.9	0.76	4.25	37.8	115	5789	552.6	843.9	3	61.9	3.48	1	0	3	4	3	1	1	0.02	3.7	38	5.18	4.3	324	0.77	1809.35	Serratia marcescens	粘质沙雷菌	0	#N/A		#N/A	#N/A						1	0
11	2	76	0	0	6	7.8	1.49	1	3.92	0.83	1.34	2.05	32.3	94	2625	333.3	1122.4	3	60	6	0	0	0.67	4	3	0	1	0.08	31.6	93	7.75	6.29				Enterococcus faecalis	粪肠球菌	1	#N/A		#N/A	#N/A		#N/A				1	0
20	1	42	1	0	20	10.6	3.88	0	4.29	1.48	0.67	2.78	26.2	101	3466	1132.9	2889.5	3	219	13.8	0	0	2	4	3	1	0	0.15	139.4	97	18.8	16.4	417	1.4	4884.86	Staphylococcus haemolyticus	溶血葡萄球菌	1	#N/A		#N/A	#N/A		#N/A				1	0
19	1	64	0	0	10	8.3	0	0	4.48	2.23	0.82	2.91	27	86	2780	886.9	2820.3	3	47	5.7	1	0	2	4	3	1	1	0.11	102.1	103	6.27	4.62	179	1.29	641.07	Pseudomonas aeruginosa	铜绿假单胞菌	0	#N/A		#N/A	#N/A		#N/A				1	0
7	1	79	0	0	30	10.7	1.22	1	4.22	2.36	0.85	2.55	39.4	110	6681	761.1	1007.1	3	176	14.3	0	0	0.25	4	3	1	0		13.1	82	7.56	6.07	271	0.6	2741.62	Citrobacter freundii	弗劳地柠檬酸杆菌	0	#N/A		#N/A	#N/A		#N/A				1	0
8	1	64	1	1	10	11.4	0.62	1	3.89	1.47	0.78	2.58	37.9	130	10295	528.5	453.8	3	62	7.4	0	0	1	4	3	1	1	0.04	18.4	66	5.94	4.11	234	1.39	691.899	Staphylococcus aureus	金黄色葡萄球菌	1	#N/A		#N/A	#N/A		#N/A				1	0
7	1	57	0	0	18	11.3	3.59	1	2.73	0.94	0.95	1.3	32.3	118	3093	996	2846.7	3	112	8.1	0	1	0.666667	4	3	1	1	0.53	165	81	11.97	10.22	317	0.87	3723.84	Enterococcus avium	鸟肠球菌	1	#N/A		#N/A	#N/A		#N/A				1	0
15	1	33	1	0	3	10	3.21	0	5.14	2.35	0.58	3.2	27.3	99	8390	350.2	913.2	3	75	4.7	0	0	0.5	4	3	1	1	37.7	104.2	84	5.56	4.26	208	0.99	895.03	Proteus mirabilis	奇异变形菌	0	#N/A		#N/A	#N/A		#N/A				1	0
13	1	58	0	0	8	12.3	0.96	1	5.2	2.03	0.71	3.59	34	119	3743	144.7	341.8	3	127	9.7	0	0	0.23	4	3	1	1	1.28	24.4	90	12.6	10.71	196	0.84	2499	Klebsiella oxytoca	产酸克雷伯	0	#N/A		#N/A	#N/A		#N/A				1	0
7	1	57	1	0	10	13.5	0.41	0	4.46	2.44	0.73	2.94	32.6	122	6632.5	380.7	507.4	3	42	6	0	0	0.333333	3	2	1	0		33.25		9.34	6.39	328	2.34	895.692	Proteus mirabilis	奇异变形菌	0	#N/A		#N/A	#N/A		#N/A				1	0
12	1	51	0	0	10	5.9	0.78	1	3.72	1.87	0.88	1.97	37.4	106	5479	410	661.7	3	67	6.2	0	0	1	3	2	0	1	0.03	17.1	90	8.87	7.18	133	1.57	608.242	Morganella morganii	摩氏摩根菌	0	#N/A		#N/A	#N/A		#N/A				1	0
8	2	75	0	0	0.08333	10.1		0	6.93	2.48	1.05	5.13	25	102	4902.6	848.9	1525.1	3	63	6.5	0	0	1	3	2	1	1	0.12	135.95	96	8.81	6.99	482	1.44	2339.71	Streptococcus anginosus	咽峡炎链球菌	1	#N/A		#N/A	#N/A		#N/A				1	0
10	2	66	0	0	20	7.3	0.9	1	5.83	1.59	1.86	3.62	36.8	96	2524	1074.9	3764.8	3	53	6.1	0	1	4	3	2	0	1	0.11	0.9	72	6.01	3.98	311	1.78	695.382	Streptococcus agalactiae	无乳链球菌	1	#N/A		#N/A	#N/A		#N/A				1	0
10	1	50	1	0	17	11.2	0.98	0	4.95	2.29	0.8	2.82	41.6	143	4671	161.6	305.8	3	77	6.9	1	0	0.13	3	2	1	1	0.18	5.5	9	5.96	3.72	264	1.67	588.072	Staphylococcus aureus	金黄色葡萄球菌	1	#N/A		#N/A	#N/A		#N/A				1	0
12	1	72	1	1	20	8.7	0.51	1	3.23	1.16	0.56	2.24	36.4	118	3545	811.3	2023.1	3	216	10.4	0	1	1	3	2	0	1	0.41	52	39	8.89	8.26	218	0.2	9003.4	Staphylococcus aureus	金黄色葡萄球菌	1	#N/A		#N/A	#N/A		#N/A				1	0
13	1	52	0	0	10	5.6	1.19	1	4.25	1.42	1.04	2.6	41.1	111	4405	378	760.2	3	67	5.5	0	0	13	3	2	0	1	0.04	23.5	57	6.5	4.79	232	1.16	958	Proteus mirabilis	奇异变形菌	0	#N/A		#N/A	#N/A		#N/A				1	0
8	1	69	0	1	20	7.7	0.8	1	3.33	0.72	0.81	2.28	35.7	111	11238	494.6	389.1	3	71	7.6	0	0	0.166667	3	2	0	1	0.23	71.2	91	17.47	14.79	379	1.85	3029.95	Proteus mirabilis	奇异变形菌	0	#N/A		#N/A	#N/A		#N/A				1	0
18	2	61	0	0	20	9	0.22	1	4.26	1.09	0.87	2.74	30.4	94	10838	1109.7	905.1	3	62	5.4	0	0	0.5	3	2	1	1	0.07	114	102	14.42	12.13	474	1.24	4636.79	Morganella morganii	摩氏摩根菌	0	#N/A		#N/A	#N/A		#N/A				1	0
13	1	62	1	0	7	15.2	0.52	0	4.8	0.42	1.47	3.32	44.5	114	5281	385.9	646	3	69	8.9	0	0	0.33	3	2	0	1	0.2	44.7	40	6	4.72	125	0.75	786.667	Klebsiella pneumoniae	肺炎克雷伯菌(ESBLS+)	0	#N/A		#N/A	#N/A		#N/A				1	1
4	1	63	1	1	11	16	4.13	1	2.14	0.95	0.8	1.22	30.5	101	5461	381.3	617.2	3			0	0	0.1	3	2	1	1	0.77	111	91	11.32	8.85	259	1.76	1302.36	Klebsiella pneumoniae	肺炎克雷伯菌	0	#N/A		#N/A	#N/A		#N/A				1	0
7	1	71	1	1	10	9.8	2.61	1	9.1	2.84	0.91	6.08	34.7	151	12390.1	2257.7	1610.8	3	102.2	8.21	0		1	2	1	1	1	0.05	9.81	20	13.51	11.72	285	1.53	2183.14	Staphylococcus epidermidis	表皮葡萄球菌	0	#N/A		#N/A	#N/A		#N/A				1	0
6	2	62	0	0	14	15	0	0	3.16	2.18	0.47	1.56	23	96	2275	232.4	903.1	3	43	5.3	0	1	0.13	2	1	0	1		12.26	94	14.42	12.26	278	1.05	3245.98	Streptococcus dysgalactiae subsp. dysgalactiae	停乳链球菌停乳亚种	1	#N/A		#N/A	#N/A		#N/A				1	0
8	1	72	0	0	20	8	0.86	0	3.24	1.13	0.94	1.82	40.7	119	4507.3	696	1365.1	3	99.3	9.2	0	1	0.33333	2	1	0	0	0.04	0.87	2	5.99	4.04	153	1.31	471.847	Staphylococcus aureus	金黄色葡萄球菌	1	#N/A		#N/A	#N/A		#N/A				1	0
13	2	71	0	0	22	9.8	0.85	1	5.16	1.13	1.13	3.18	36	128	4606.2	184.2	353.5	3	45.3	5.13	1	1	0.5	2	1	1	0	0.03	56.51	120	11.95	8.67	299	2.54	1020.6	Staphylococcus aureus	金黄色葡萄球菌	1	#N/A		#N/A	#N/A		#N/A				1	0
11	2	45	0	0	7	12.2	0.92	0	2.83	1.62	0.7	1.37	29.5	75	2789	149.7	474.5	3	42	2.9	0	0	0.5	2	1	1	1	0.03	26.1		6.46	4.51	584	1.35	1950.99	Staphylococcus aureus	金黄色葡萄球菌	1	#N/A		#N/A	#N/A		#N/A				1	0
6	1	37	0	0	2	8.5	1.82	0	3.74	0.74	1.11	2.54	34.6	125	13220.7	2167.5	1449.3	3	84	6.7	0	0	0.25	2	1	1	0	0.05	21.74	39	8.44	5.96	200	1.5	794.667	Staphylococcus aureus	金黄色葡萄球菌	1	#N/A		#N/A	#N/A		#N/A				1	0
6	1	57	0	0	3	7.2	0.28	1	4.98	1.11	1.39	3.11	31.6	90	2488	1222.6	4344	3	193	12.6		1	1	2	1	0	1	2.44	23.4	95	8.94	5.26	406	2.19	975.142	Proteus mirabilis	奇异变形菌	0	#N/A		#N/A	#N/A		#N/A				1	0
5	1	68	0	0	15	5.7	0.51	1	2.78	0.72	1.33	1.22	26.5	126	8270	1075.1	1149.2	3	50.7	6.14	1	1	0.33333	2	1	1	1		0.9	11	6.35	5.24	223	0.69	1693.51	Pseudomonas aeruginosa	铜绿假单胞菌	0	#N/A		#N/A	#N/A		#N/A				1	0
6	1	76	1	1	10	13.7	0.52	0	6.63	0.74	1.09	4.76	32.1	129	1987.7	103.7	461.2	3	53.8	4.61	0	0	0.5	2	1	0	1	0.04	9.03	29	8.44	7.24	363	1.75	1501.78	Candida albicans	白假丝酵母	2	#N/A		#N/A	#N/A		#N/A				1	0
5	1	56	0	0	10	6	3.65	1	5.61	2.28	0.71	3.62	25.2	87	4456	1762.4	3496.4	3	255	13	0	0	2	2	1	0	1	0.55	142	105	6.97	5.46	118	0.93	692.774	Morganella morganii	摩氏摩根菌	0	#N/A		#N/A	#N/A		#N/A				1	0
10	1	58	0	0	8	13.1	2.09	0	5.9	2.6	0.63	4.08	27.3	110	5639	2181	3419.1	3	141	11.8	0	0	0.1333	2	1	1	1		152.05	85	19.2	16.07	323	1.87	2775.73	Candida parapsilosis	近平滑假丝酵母	2	#N/A		#N/A	#N/A		#N/A				1	0
20	2	72	0	0	20	13.3		1	4.76	2.48	0.73	2.91	34.3	91	1354.2	50.8	331.6	3	190	13.7	1		0.25	2	1	1	0	0.05	147.8	87	7.26	5.04	161	1.41	575.489	Acinetobacter baumannii	鲍曼不动杆菌	0	#N/A		#N/A	#N/A		#N/A				1	0
18	1	49	0	0	0.0208333	11.6		0	5.78	1.6	0.77	4.4	27.8	106	5209	1494.9	2537	3	70	4.7	0	0	0.3333	2	1	0	1	0.04	72.67		8.33	6.72	461	1.05	2950.4	Escherichia coli	大肠埃希菌	0	#N/A		#N/A	#N/A		#N/A				1	1
10	1	65	1	1	4	8.5		1	6.33	1.51	0.96	4.24	31.5	110	16183.6	2254.2	1231.3	3	73.4	10.33	1	1	0.33333	2	1	0	1	0.04	19.03	57	8.19	6.08	307	1.45	1287.28	Providencia rettgeri	雷氏普罗威登斯菌	0	#N/A		#N/A	#N/A		#N/A				1	0
12	2	68	1	0	20	8.3	1.38	1	4.17	1.46	0.81	2.69	27.7	96	4081	323.3	700.3	3	135	7.6	0	0	0.13333	2	1	1	1	1.36	217.5	87	20.92	17.54	175	1.69	1816.27	Enterobacter cloacae	阴沟肠杆菌	0	#N/A		#N/A	#N/A		#N/A				1	0
6	1	57	1	1	10	10.3		0	4.33	0.98	1.02	3.24	27.4	103	4172.8	1593	3374.8	3	90	8.2	0	0	0.3333	2	1	0	1	0.07	92.66	89	9.04	7.04	243	1.2	1425.6	Staphylococcus aureus	金黄色葡萄球菌	1	#N/A		#N/A	#N/A		#N/A				1	1
8	2	80	0	0	10	7.1		1	4.87	1.41	0.61	3.81	36.6	93	1601.7	368.5	2033.8	3	159	11.9	1	0	2	2	1	0	1	0.24	34.57	62	8.01	5.63	228	1.61	797.292	Enterobacter cloacae	阴沟肠杆菌	0	#N/A		#N/A	#N/A		#N/A				1	0
6	2	59	0	0	9	7.2		0	3.56	1.33	1.03	1.97	31.2	76	1564.4	194.9	1101.3	3	90	8.9	0	0	6	2	1	1	1	0.13	164.02	70	8.42	6.63	204	1.27	1064.98	Pseudomonas aeruginosa	铜绿假单胞菌	0	#N/A		#N/A	#N/A		#N/A				1	1
6	1	82	0	0	16	9.8		1	3.24	1.04	1.18	1.68	43.8	122	2428.3	104.9	381.9	3	146	18.3	1	0	0.13333	2	1	1	0		0.39		10.38	6.17	174	3.09	347.437	Staphylococcus haemolyticus	溶血葡萄球菌	1	#N/A		#N/A	#N/A		#N/A				1	0
6	2	70	0	0	25	8.8		1	6.75	2.34	1.06	4.85	39.5	113	2887.6	277.9	850.8	3	144	16.7	1	0	1	2	1	1	0		0.3		7.87	4.11	298	3.1	395.09	Staphylococcus haemolyticus	溶血葡萄球菌	1	#N/A		#N/A	#N/A		#N/A				1	0
5	2	66	0	0	12	9.4		1					29	112	9322.4	1194	1132.2	3			0	0	1	2	1	1	1	0.05	52.1	78	7.09	5.07	231	1.45	807.703	Pseudomonas aeruginosa	铜绿假单胞菌	0	#N/A		#N/A	#N/A		#N/A				1	0
5	2	77	1	0	6	10.7		1	6.67	1.36	1.05	5.47	40	137	8536.8	1137.5	1177.9	3	55	5.7	0	0	1	2	1	1	1	0.05	6.1	15	5.81	4.3	275	0.72	1642.36	Staphylococcus aureus	金黄色葡萄球菌	1	#N/A		#N/A	#N/A		#N/A				1	0
10	1	66	0	0	20	11.6	0.56	1	6	1.87	0.97	4.07	34.3	137	3852	598.5	1373.5	3	71	4.7	0	0	1	2	1	1	1		9.7	64	9.83	7.17	522	1.98	1890.27	Pseudomonas aeruginosa	铜绿假单胞菌	0	#N/A		#N/A	#N/A		#N/A				1	0
6	1	57	1	1	15	12.8		0	3.32	1.86	0.42	2.35	21.7	147	2303.1	97.9	375.8	3	170.4	14.29	0	0	0.2	2	1	0	0	76.8	324.08	74	15.14	13.39	105	0.46	3056.41	Staphylococcus aureus	金黄色葡萄球菌	1	#N/A		#N/A	#N/A		#N/A				1	0
35	1	58	1	1	20	10.1	0.77	1	4.73	5.68	0.42	1.8	34.2	124	8564.7	1301.5	1343.4	3	109	11.9	0	0	0.25	2	1	0	0	0.88	196.86	50	18.79	14.96	296	2.19	2021.99	Escherichia coli	大肠埃希菌	0	#N/A		#N/A	#N/A		#N/A				1	0
10	1	77	0	0	30	8.6	0.52	0	3.8	1.2	0.88	2.56	40.8	163	6720	247.1	325.1	3	73	7.2	0	0	3	2	1	1	1		5.3		7.62	5.82	116	1.05	642.971	Staphylococcus haemolyticus	溶血葡萄球菌	1	#N/A		#N/A	#N/A		#N/A				1	0
7	1	37	1	1		12.4	0.78	0	5.87	1.7	1.37	3.8	42.7	142	8657.2	632.7	646.1	3	61	4.4	0	0		2	1	0	0					11.84	359	3.15	1349.38	Staphylococcus aureus	金黄色葡萄球菌	1	#N/A		#N/A	#N/A		#N/A				1	0
4	1	71	1	1	10	9.2	1.38	1	6.89	1.57	1.35	5.14	44.7	166	4946	1155.3	2064.9	3	54	4.3	0	0	0.67	2	1	1	1	0.04	3.1	15	5.58	3.62	255	1.36	678.75	Staphylococcus cohnii subsp. urealyticus	科氏葡萄球菌解脲亚种	1	#N/A		#N/A	#N/A		#N/A				1	0
17	1	66	0	0	5	11.9	0.72	0	3.29	0.74	1.09	2.06	33.9	129	10689	537.1	444.2	3	61	7.5	0	1	0.333333	2	1	0	1	0.14	157	71	9.52	7.7	166	0.79	1617.97	Staphylococcus aureus	金黄色葡萄球菌（MRSA)	1	#N/A		#N/A	#N/A		#N/A				1	1
5	2	69	1	0	17	7.7	1.11	1	7.94			5.79	38.4	131	5301	772.5	1288.3	3	127	16.5	0	0	0.0666667	2	1	0	1	0.04	3.1	50	8.05	4.52	264	2.78	429.237	Staphylococcus aureus	金黄色葡萄球菌（MRSA)	1	#N/A		#N/A	#N/A		#N/A				1	1
9	2	80	0	0	30	5.8	0.91	0	3.16	1.41	1.08	1.44	33.9	108	3690	184.9	443	3	54	5.3	1	0	0.13	2	1	0	1	0.03	3.1	10	4.16	1.79	190	2.5	136.04	Staphylococcus aureus	金黄色葡萄球菌	1	#N/A		#N/A	#N/A		#N/A				1	0
11	1	61	0	1	30	14.3	0.25	0	3.71	0.65	1.3	2.19	25.4	115	4972	626.9	1114.6	3	73	8	0	0	4	2	1	0	0	0.07	26.4	97	12	10.26	349	0.99	3616.91	Staphylococcus aureus	金黄色葡萄球菌	1	#N/A		#N/A	#N/A		#N/A				1	0
7	2	81	0	0	30	5.7	0.82	0	3.31	1.04	1.41	1.52	35.1	119	2485	165.9	590.2	3	52	8.7	1	0	3	2	1	0	1	0.04	3.1	10	6.18	3.4	121	1.87	220	Staphylococcus aureus	金黄色葡萄球菌	1	#N/A		#N/A	#N/A		#N/A				1	0
6	2	49	0	0	10	11.9	0.67	0	4.7	0.86	0.87	3.25	34	103	3892	192.4	437	3	48	2.7	0	0	0.25	2	1	1	1	0.05	79	88	7.7	5.41	403	1.59	1371.21	Enterococcus faecalis	粪肠球菌	1	#N/A		#N/A	#N/A		#N/A				1	0
11	1	60	1	1	15	10.1	0.09	0	4.51	1.12	1.47	2.67	34.2	105	1229	76.7	551.7	3	65	6.4	0	0		2	1	1	1	0.04	3.1	17	5.61	3.05	191	1.08	539.398	Escherichia coli	大肠埃希菌	0	#N/A		#N/A	#N/A		#N/A				1	1
9	2	80	0	0	30	7.5	3.88	1	4.4	1.69	0.82	2.67	39.7	89	3740	711.2	1681.1	3	154	16.8	1	0	2	2	1	0	1	0.08	168	115	9.27	7.14	227	1.18	1373.54	Staphylococcus epidermidis	表皮葡萄球菌	0	#N/A		#N/A	#N/A		#N/A				1	0
4	1	50	0	0	5	7.5	0.92	0	4.01	1.09	0.87	2.65	38.1	131	6050	740.8	1082.4	3	67	4.6	0	0	2	2	1	1	0	0.04	2	61	7.09	3.94	272	1.78	602.067	Staphylococcus epidermidis	表皮葡萄球菌	0	#N/A		#N/A	#N/A		#N/A				1	0
7	1	65	1	1	6	8.1	1.47	1	6.82	1.94	0.67	4.71	47.1	141	7539	189.8	222.6	3	86	10.1	0	1	2	2	1	1	1	0.04	2		6.69	4.57	219	1.48	676.236	Staphylococcus epidermidis	表皮葡萄球菌	0	#N/A		#N/A	#N/A		#N/A				1	0
6	2	78	0	0	20	9.9	1.11	1	4.07	2.14	0.85	2.33	40.1	113	2688	428.8	1410.2	3	83	8.3	1	0	5	1	1	1	1	0.03	8	36	8.52	5.62	302	0.98	1731.88	Proteus mirabilis	奇异变形菌	0	#N/A		#N/A	#N/A		#N/A				1	0
7	1	70	1	1	14	9.4	0.28	0	5.3	1.23	1.04	3.73	33	132	7949	2352	2615.7	3	62	6.3	0	0	0.1	1	1	1	0	0.03	18.1	44	5.59	3.95	163	0.91	707.527	Staphylococcus epidermidis	表皮葡萄球菌	0	#N/A		#N/A	#N/A		#N/A				1	0
8	1	59	0	0	20	11.2	1.27	0	0	0	0	0	27.6	112	3366	435.5	1143.8	3	40	4.7	1	1	2	1	1	1	1	0.09	15.6	63	9.4	6.86	464	1.05	3031.47	Staphylococcus aureus	金黄色葡萄球菌	1	#N/A		#N/A	#N/A		#N/A				1	1
19	2	63	0	0	10	6.7	0.91	1	5	1.26	1.91	2.39	39.1	95	1721	69.9	353.9	3	91	11.3	1	1	6	1	1	1	0		6.6	71	8.27	6.26	461	1.59	1815.01	Staphylococcus capitis	头状葡萄球菌	1	#N/A		#N/A	#N/A		#N/A				1	0
5	1	60	1	0	4	8.4	1.64	0	7.7	2.68	0.89	5.42	32.3	138	3863	917.3	2099.2	3	85	10.5	0	0	1	1	1	0	1		1.2	38	7.32	4.31	213	2.47	371.672	Candida tropicalis	热带念珠菌	2	#N/A		#N/A	#N/A		#N/A				1	0
7	1	74	0	0	25	7.8	1.09	0	4.44	1.02	1.11	3.11	39.5	129	2721.2	546.3	1774.7	3	65	10.5	0	0	0.33	1	1	1	0	0	60.1		15.82	14.2	229	0.84	3871.19	Staphylococcus aureus	金黄色葡萄球菌	1	#N/A		#N/A	#N/A		#N/A				1	0
7	1	58	0	0	10	13.6	0.51	0	3.7	0.86	0.95	2.52	24.3	93	6864	695.2	895.4	3	49	5.2	0	1	1	1	1	0	0	0	25.1	41	6.54	5.3	320	0.7	2422.86	Proteus mirabilis	奇异变形菌	0	#N/A		#N/A	#N/A		#N/A				1	0
6	1	57	1	1	20	8.3	0.88	0	3.61	3.35	0.76	1.34	35.5	117	3998	1712.9	3787.5	3	113	11.2	1	1	0.067	1	1	1	1	0.07	50.4	98	6.05	4.11	165	1.35	502.333	Staphylococcus aureus	金黄色葡萄球菌	1	#N/A		#N/A	#N/A		#N/A				1	1
13	1	63	1	0	12	6.4	0.66	0	3.73	0.77	1.23	2.46	33	138	7051	1606.9	2017.5	3	106	8.1	0	0	1	1	1	0	0	0.05	24.6	29	9.23	6.09	312	2.04	931.412	Staphylococcus aureus	金黄色葡萄球菌	1	#N/A		#N/A	#N/A		#N/A				1	0
6	1	57	0	0	3	7.2	0.28	1	4.98	1.11	1.39	3.11	31	85	2488	1222.6	4344	3	192	11.7	1	1	1	1	1	0	1	1.99	42.3	105	7.15	3.97	406	2.19	735.991	Proteus mirabilis	奇异变形菌	0	#N/A		#N/A	#N/A		#N/A				1	0
6	1	82	1	1	3	11	1.79	0	6.81	1.66	1.63	1.21	48.8	135	2519	92.5	312.2	3	85	7.1	0	1	12	1	1	1	1	0.07	6.7	17	9.64	7.84	119	1.24	752.387	Klebsiella pneumoniae	肺炎克雷伯杆菌	0	#N/A		#N/A	#N/A		#N/A				1	1
8	2	75	1	1	20	10.9	2.85	0	4.59	2.44	0.49	2.84	30.6	81	1645	58.8	316	3	102	5.9	1	1	0.5	1	1	1	1	0.2	46	112	8.37	6.66	467	2.14	1453.37	Staphylococcus haemolyticus	溶血葡萄球菌	1	#N/A		#N/A	#N/A		#N/A				1	0
11	1	60	1	1	15	10.1	0.09	0	4.51	1.12	1.47	2.67	33.3	105	1229	76.7	551.7	3	96	9.7	0	0			1	1	1	0.04	3.1	17	5.61	3.05	191	1.08	539.398	Escherichia coli	大肠埃希菌（ESBLS+）	0	#N/A		#N/A	#N/A		#N/A				1	1
8	1	65	0	0	20	8.3	0	0	8.34	0.86	1.55	6.15	41.4	127	9562	43.7	40.4	2	78	8.8	0	0	0.34	4	3	1	1	0.02	4.5	27	9.03	7.68	211	0.58	2793.93	Staphylococcus aureus	金黄色葡萄球菌	1	#N/A		#N/A	#N/A		#N/A				1	0
7	1	68	0	0	10	10.6	0.6	0	1.96	0.73	0.42	1.22	22	80	119.6	＞200	167.2	2	65.4	5.41	0	1	0.5	4	3	0	1	0.42	58.9	108	17.05	15.01	314	1.77	2662.79	Enterobacter cloacae	阴沟肠杆菌	0	#N/A		#N/A	#N/A		#N/A				1	0
9	1	68	0	0	7	11	0.62	1	4.17	0.72	1.11	2.55	30.1	140	62.1	66.7	107.4	2	82.9	7.44	0	0	1	4	3	1	1		26.2	40	5.65	2.86	285	1.55	525.871	Staphylococcus aureus	金黄色葡萄球菌	1	#N/A		#N/A	#N/A		#N/A				1	0
8	1	64	0	0	10	7.2	2.38	0	3.47	0.77	1.16	1.96	35.4	128	4827	33.7	61.7	2	61	4.5	0	1	0.07	4	3	1	1	0.13	94.2	64	3.08	6.62	187	1.03	1201.88	Proteus mirabilis	奇异变形菌	0	#N/A		#N/A	#N/A		#N/A				1	0
9	1	67	0	0	5	7.2	4.14	0	4.28	1.02	1.13	2.96	39.7	143	7043.1	76.9	96.5	2	116	11.1	0	0	0.13333	4	3	0	0	1.25	54.45	40	13.5	11.42	245	1.01	2770.2	Staphylococcus haemolyticus	溶血葡萄球菌	1	#N/A		#N/A	#N/A		#N/A				1	0
15	1	78	1	1	15	7.6	0.43	0	2.67	0.71	1.04	1.31	44.5	125	10532	48.8	41	2	75	6.2	0	0	3	4	3	0	1	0.03	18.3	25	8.8	6.73	140	1.52	619.868	Acinetobacter johnsonii	约氏不动杆菌	0	#N/A		#N/A	#N/A						1	0
7	1	63	1	0	11	10.9	0.64	0	3.34	1.16	0.86	2.16	37.7	118	16031	62.6	34.5	2	52	5.5	0	0	0.33333	4	3	0	1	0.06	25.3	53	9.98	7.61	316	1.62	1484.42	Enterococcus faecalis	粪肠球菌	1	#N/A		#N/A	#N/A		#N/A				1	0
9	1	68	0	0	6	9.4	1.48	0	3.28	1.18	0.63	2.29	43.9	149	5054.8	35.4	61.9	2	74	6.5	0	1		4	3	1	1	0.05	32.66	44	11.1	9.1				Escherichia coli	大肠埃希菌	0	#N/A		#N/A	#N/A		#N/A				1	0
15	1	54	0	0	0.03	13.9	2.72	1	3.4	1.41	0.77	2	35	121	2771	26	83.3	2	53	5.4	0	0	0.33	4	3	1	1	0.04	14.2	61	4.92	3.65	232	0.9	940.889	Escherichia coli	大肠埃希菌（ESBLS+）	0	#N/A		#N/A	#N/A		#N/A				1	1
5	1	72	1	1	0.5	7.8	2.99	1	4.31	1.18	1.02	2.88	46.8	121	8391	59.6	65.8	2	76	14.2	0	0	1	4	3	0	0	0.07	3.1	6	16.69	11.67	1832	3.2	6681.07	Staphylococcus epidermidis	表皮葡萄球菌	0	#N/A		#N/A	#N/A		#N/A				1	0
11	1	57	0	0	15	11.5	1.34	0	2.65	1.28	0.98	0.84	39.2	128	9813	93.2	84	2	83	6.1	1	0	0.25	3	2	1	1	0.05	24.4	34	5.07	3.37	182	1.32	464.652	Staphylococcus aureus	金黄色葡萄球菌	1	#N/A		#N/A	#N/A		#N/A				1	0
7	1	66	1	1	10	6.9		1	4.29	0.85	0.82	2.73	39	86	12709	404.1	281.1	2	159.1	19.56	1	0	6	3	2	0	0	0.1	24.3	86	5.54	4.14	226	0.84	1113.86	Proteus vulgaris	普通变形菌	0	#N/A		#N/A	#N/A		#N/A				1	0
8	2	56	0	0	10	11.3	0.55	0	6.3	1.43	1.17	4.91	36.1	128	4488	27.3	53.8	2	67	9.3	0	0	0.1	3	2	1	1	0.05	96	38	17.14	13.07	285	2.69	1384.74	Staphylococcus aureus	金黄色葡萄球菌	1	#N/A		#N/A	#N/A		#N/A				1	0
9	1	72	0	0	14	7.2	0.99	0	2.81	0.89	0.95	1.55	41.5	148	7510	28	33	2	67	4.2	0	0	3	3	2	1	0	0.05	4.3		9.68	6.68	229	2.36	648.186	Klebsiella pneumoniae	肺炎克雷伯菌	0	#N/A		#N/A	#N/A		#N/A				1	0
11	2	56	0	0	10	12.7	0.93	1	3.77	2.07	0.79	2.03	36	120	3648	76.7	185.9	2	49	3.9	1	0		3	2	1	1	0.1	272.7	97	14.99	11.98	258	2.04	1515.12	Proteus mirabilis	奇异变形菌	0	#N/A		#N/A	#N/A		#N/A				1	0
6	1	62	1	1	8	6.2	1.96	1	4.48	1.49	0.97	2.76	32.7	147	4061	17.1	37.2	2	37	3.3	1	0	2	3	2	1	1		8.5		9.38	7.63	138	1.28	822.609	Candida namophila	无名念珠菌	1	#N/A		#N/A	#N/A		#N/A				1	0
10	1	50	1	0	17	8.1	0.19	0	3.41	0.94	1.03	1.94	38.8	133	5401	63.9	104.6	2	78	6.5	0	0	0.13	3	2	1	1	0.04	7.9	14	7.59	4.58	264	1.67	724.024	Staphylococcus aureus	金黄色葡萄球菌	1	#N/A		#N/A	#N/A		#N/A				1	0
6	2	78	0	0	10	8.1	5.29	1					40.1	118	7075	80	100	2	86	9.3	0	0	6	3	2	1	1	0.03	5.2	36	9.03	6.62	224	1.61	921.043	Enterococcus faecalis	粪肠球菌	1	#N/A		#N/A	#N/A		#N/A				1	0
4	1	50	0	1	12	8	1.5	0	3.91	1.76	1.02	2.26	35.8	114	5528	81.9	83	2	136	12.9	0	0	0.666667	3	2	1	1	0.15	76.4	80	10.31	8.71	141	1.01	1215.95	Enterococcus faecalis	粪肠球菌	1	#N/A		#N/A	#N/A		#N/A				1	0
3	1	75	0	0	15	9.1	0.89	0	2.44	0.54	0.75	1.36	21.1	99	10052	73.7	64.8	2	98	9.3	0	0	12	3	2	0	1	0.84	177	86	34.32	34.42	237	0.91	8964.33	Providencia rettgeri	雷氏普罗威登斯菌	0	#N/A		#N/A	#N/A		#N/A				1	0
8	1	58	1	1	2	7.3	3.42	0	4.55	1.51	1.06	2.78	36.9	127	949	27.1	252.4	2	68	3.8	0	1	1	3	2	0	0			42	7.33	4.21	257	2.76	392.018	Escherichia coli	大肠埃希菌	0	#N/A		#N/A	#N/A		#N/A				1	1
7	1	53	1	0	2	6	1.34	0	3.28	0.64	1.05	1.94	42.5	131	4572	65.2	126.1	2	57	7.9	0	0	0.47	3	2	1	1	0.07	3.1	25	8.68	5.84	255	2.21	673.846	Staphylococcus lugdunensis	路邓葡萄球菌	1	#N/A		#N/A	#N/A		#N/A				1	0
12	2	61	0	0	5	8.3		1	3.7	1.08	0.71	2.41	28.1	86	3334	14.9	39.5	2	43	4.7	0	0	2	3	1	1	1	0.89	258.6	91	10.44	9.26	586	0.68	7979.94	Pseudomonas aeruginosa	铜绿假单胞菌	0	#N/A		#N/A	#N/A		#N/A				1	0
4	1	56	0	0	0.083	6.1	1.29	1	4.14	1.32	0.89	2.89	47.1	158	5087.8	54.8	95.2	2	71	5.7	0		4	2	1	0	0	0.04	0.31	5	6.86	4.48	172	1.84	418.783	Enterobacter cloacae	阴沟肠杆菌	0	#N/A		#N/A	#N/A		#N/A				1	0
17	1	59	0	0	20	13.2	0.36	0	2.77	0.59	0.7	1.99	27.9	98.6	8610.1	234.3	240.6	2	73	6.5			9	2	1	1	1	0.19	21.3	110	21.22	19.94	467	0.55	16930.9	Streptococcus agalactiae	无乳链球菌	1	#N/A		#N/A	#N/A		#N/A				1	0
8	2	80	0	0	10	9.6	2	0	5.31	1.4	1.2	3.97	39.1	141	1971.6	28.4	127.3	2	54	5.3	0	0	2	2	1	0	1	0.05	8.42	11	9.2	5.51	245	2.87	470.366	Citrobacter freundii	弗劳地柠檬酸杆菌	0	#N/A		#N/A	#N/A		#N/A				1	0
21	2	55	0	0	20	6.9	0.77	1	2.56	1.61	0.71	0.87	40.7	109	5504	31.9	51.2	2	282	29.1	0	0	0.5	2	1	1	1	0.72	61.3	77	10.24	8.57	139	1.03	1156.53	Staphylococcus simulans	模仿葡萄球菌	1	#N/A		#N/A	#N/A		#N/A				1	0
5	1	72	1	1	28	11	0.43	1	4.44	0.99	1.08	2.93	44.3	156	3232.5	17.1	46.8	2	68	3.1	0	0	0.3333	2	1	1	1		4.59	23	7.78	5.03	240	2.31	522.597	Staphylococcus aureus	金黄色葡萄球菌	1	#N/A		#N/A	#N/A		#N/A				1	1
7	1	70	0	0	15	10.6	1.98	0	2.52	0.75	0.79	1.49	34.6	136	3816.2	28.6	66.3	2	83	6.3	1	1	0.133333	2	1	0	1	0.06	82.78	44	12.11	10.1	156	0.95	1658.53	Staphylococcus aureus	金黄色葡萄球菌	1	#N/A		#N/A	#N/A		#N/A				1	0
8	2	55	0	0	2天	10.9	0.97	0	5.58	4.26	0.68	3.23	40.1	122	6751	73	96.8	2	3.29	60.8	0	0	0.67	2	1	0	1	0.04	1.1	25	5.41	4.48	307	1.68	818.667	Staphylococcus aureus	金黄色葡萄球菌	1	#N/A		#N/A	#N/A		#N/A				1	0
7	1	67	0	0	12	11.8	0.13	0	5.33	0.69	1.19	3.95	34.4	108	4217	100.2	210.1	2	75	6.3	0	0	0.5	2	1	1	1	0.04	5.1	38	6.48	3.78	505	1.99	959.246	Staphylococcus epidermidis	表皮葡萄球菌	0	#N/A		#N/A	#N/A		#N/A				1	0
14	2	85	0	0	10	9.8	2.81	1	5.92	2.37	1.01	4.28	42	130	6047	34	49.7	2	86	14.8	1	1	12	2	1	1	0	0.02	4.4		7.88	4.94	261	2.39	539.473	Staphylococcus epidermidis	表皮葡萄球菌	0	#N/A		#N/A	#N/A		#N/A				1	0
11	1	40	0	0	11月	7	0.91	0	4.72	1.22	0.9	3.43	41.2	147	9914.7	44.6	39.8	2	86	7.4	0	0	3天	2	1	1	0		15.1	46	7.6	4.9	128	2.25	278.756	Staphylococcus aureus	金黄色葡萄球菌	1	#N/A		#N/A	#N/A		#N/A				1	0
18	2	87	0	0	15	10.3	1.07	1	2.36	0.98	0.83	0.97	42.2	125	4668	18	34.1	2	56	3.1	0	0	0.5	2	1	1	1		1.3	18	9.4	6.37	224	2.33	612.395	Enterococcus avium	鸟肠球菌	1	#N/A		#N/A	#N/A		#N/A				1	0
6	1	38	0	1	8	10.7	1.29	0	4.51	3.03	0.85	2.6	45.4		9091	170.4	165.7	2	79	6.3	0	0	6	2	1	1	1	0.03	6	28	6.97	4.71	226	1.63	653.043	Staphylococcus aureus	金黄色葡萄球菌	1	#N/A		#N/A	#N/A		#N/A				1	1
11	1	40	0	0	0.91666	7		0	4.73	1.22	0.9	3.43	41.2	147	9914.7	44.6	39.8	2	85	7.4	0	0	0.1	2	1	1	0		15.1	46	7.6	4.9	126	2.25	274.4	Staphylococcus aureus	金黄色葡萄球菌	1	#N/A		#N/A	#N/A		#N/A				1	0
13	2	72	0	0	10	12.6	1.97	0	4.35	1.65	0.89	2.73	33.7	142	4986.2	91.4	162	2	68.9	7.89	0	0	0.1	2	1	0	0	0.87	26.46	72	20.93	17.87	260	1.79	2595.64	Escherichia coli	大肠埃希菌	0	#N/A		#N/A	#N/A		#N/A				1	1
6	1	79	0	0	12	11.2	0.69	1	2.92	1.03	0.51	1.86	35.2	123	5841	40.6	61.4	2	134	11.2	1	1	0.25	2	1	0	1		2.6		7.32	5.39	160	0.95	907.789	Staphylococcus epidermidis	表皮葡萄球菌	0	#N/A		#N/A	#N/A		#N/A				1	0
6	2	55	0	0	3	10.6	1.76	0	5.16	1.33	0.76	3.85	38.3	120	9776	69.3	62.7	2	51	5.6	0	0	0.16666	2	1	1	1	0.04	79.9	74	11.12	8.42	394	1.91	1736.9	Acinetobacter pittii	皮氏不动杆菌	0	#N/A		#N/A	#N/A		#N/A				1	0
11	1	73	0	0	10	8.5	2.36	1	5.21	3.29	1	3.27	40.3	138	4465.2	47.6	94.2	2	58	6.72	1	0	0.25	2	1	1	0			14	5.25	2.95	199	1.92	305.755	Staphylococcus epidermidis	表皮葡萄球菌	0	#N/A		#N/A	#N/A		#N/A				1	0
6	1	77	0	0	36	10.4	0.31	0	4.4	0.91	1	3.12	37	160	4905	22.1	39.8	2	59	5.1	0	1	0.5	2	1	1	1	0.04	13.1	16	7.1	4.79	200	1.79	535.196	Proteus mirabilis	奇异变形菌	0	#N/A		#N/A	#N/A		#N/A				1	0
6	2	85	0	0	17	9.1	2.15	1	5.92	1.64	1.05	3.88	42.3	146	3418.6	88	227.6	2	58.9	6.27	1	0		2	1	0	1		23.9	12	7.13	3.3	297	3.31	296.103	Staphylococcus aureus	金黄色葡萄球菌	1	#N/A		#N/A	#N/A		#N/A				1	0
12	1	72	0	0	22	8.8	6.23	0	2.36	0.94	0.72	1.33	30.7	93	7858	61.4	69.1	2	90	7.3	1	0	0.0666	2	1	1	1	0.13	180	91	8.54	7.54	145	0.21	5206.19	Streptococcus anginosus	咽峡炎链球菌	1	#N/A		#N/A	#N/A		#N/A				1	0
10	1	76	1	1	12	9.6	0.94	1	2.57	1.17	0.67	1.32	40.9	140	2582	73	243.5	2	74	6.5	0	0	0.566667	2	1	0	0	0.05	24.5	39	8.06	5.91	288	1.58	1077.27	Staphylococcus hominis	人葡萄球菌	1	#N/A		#N/A	#N/A		#N/A				1	0
9	1	40	0	0	0.16	11.6	2.58	1	4.35	1.68	0.83	3	39.1	125	14494	95	57.9	2	91	8.4	0	0	0.23	2	1	1	1	0.09	83.4	62	12.08	8.53	309	2.51	1050.11	Staphylococcus aureus	金黄色葡萄球菌	1	#N/A		#N/A	#N/A		#N/A				1	0
6	1	86	0	0	6	8.5	3.37	1	4.26	1.43	0.77	2.74	38.1	114	4668	32.9	52.3	2	100	7.3	0	0	0.133333	2	1	1	1	0.06	3.1	36	4.81	3.02	168	1.26	402.667	Staphylococcus aureus	金黄色葡萄球菌	1	#N/A		#N/A	#N/A		#N/A				1	0
5	2	49	0	0	5	11.3	0.41	0	5.75	0.68	1.57	3.72	42.1	138	13516	63.1	41.3	2	45	7.9	0	0	6	2	1	1	1	0.03	3.1	14	5.71	3.96	173	1.54	444.857	Staphylococcus aureus	金黄色葡萄球菌	1	#N/A		#N/A	#N/A		#N/A				1	0
5	1	62	1	1	10	9.9	0.14	0	4.68	1.06	0.84	3.09	35.1	140	9008	44.4	43.6	2	49	4.4	0	1	1	2	1	1	1	0.05	52.8	67	10.43	6.93	391	2.47	1097.02	Staphylococcus aureus	金黄色葡萄球菌	1	#N/A		#N/A	#N/A		#N/A				1	0
4	1	50	0	0	7	8.7	2.02	1	3.11	0.95	0.87	1.77	39.6	120	6559	117.7	158.6	2	89	7.9	0	1	0.3333	2	1	0	1	0.07	72.2	78	7.72	5.48	367	1.33	1512.15	Staphylococcus aureus	金黄色葡萄球菌	1	#N/A		#N/A	#N/A		#N/A				1	0
11	1	61	1	1	20	7.3	0.35	0	5.19	1.46	1.04	3.51	39.7	127	7728	87.2	99.7	2	74	6.3	0	0	0.1	2	1	1	1	0.07	27.9	21	6.49	3.82	203	1.87	414.684	Staphylococcus aureus	金黄色葡萄球菌	1	#N/A		#N/A	#N/A		#N/A				1	0
6	2	75	0	0	20	13	0.81	1	6.49	3.22	1.04	4.24	37.5	129	2830	68.5	214	2	46	7.1	0	0	12	2	1	1	1	0.05	1	28	6.32	3.92	226	1.95	454.318	Enterococcus faecalis	粪肠球菌	1	#N/A		#N/A	#N/A		#N/A				1	0
8	1	59	0	1	12	8.8	0.05	1	2.59	0.94	0.71	1.45	43.9	147	6289	26.5	37.2	2	77	7.3	0	1	0.5	2	1	1	1	0.08	4.5	45	5.4	2.59	217	2.23	252.031	Proteus vulgaris	普通变形菌	0	#N/A		#N/A	#N/A		#N/A				1	0
17	1	69	0	0	20	7.2	1.46	1	2.21	1.18	0.62	0.99	33.5	120	1180	54.4	115	2	93	10.3	1	1	0.17	2	1	1	1	1.13	161	71	12.4	10.47	214	1.08	2074.61	Klebsiella pneumoniae	肺炎克雷伯菌	0	#N/A		#N/A	#N/A		#N/A				1	0
9	1	60	0	0	15	7.6	0.36	0	2.72	0.53	1.03	1.38	33.4	108	9560	106.1	98.1	2	94	8.7	0	1	0.5	2	1	1	1	0.04	26.3	41	7.23	5.91	228	0.76	1773	Klebsiella pneumoniae	肺炎克雷伯君	0	#N/A		#N/A	#N/A		#N/A				1	0
12	1	62	0	1	0.136986	9.6	3.74	1	3.93	1.56	1	2.24	32.7	98	6845	89.9	116.1	2	111	11.3	0	1	0.333333	2	1	0	1	0.54	61.6	104	9.89	8.16	269	1.47	1493.22	Escherichia coli	大肠埃希菌	0	#N/A		#N/A	#N/A		#N/A				1	0
6	2	85	0	0	6	6.4	2.16	1	5.8	2.58	0.87	3.76	38.9	112	4759	53.8	99.9	2	66	8.1	0	0	0.5	1	1	1	1		2.1	59	7.82	5.46	190	1.53	678.039	Staphylococcus lugdunensis	路邓葡萄球菌	1	#N/A		#N/A	#N/A		#N/A				1	0
8	1	58	0	0	10	7.8	0.33	0	5.15	1.39	0.88	3.75	45.2	130	9158	38.5	37.2	2	66	4.9	0	0	1	1	1	1	1	0	1.6	14	5.81	3.31	212	1.92	365.479	Staphylococcus epidermidis	表皮葡萄球菌	0	#N/A		#N/A	#N/A		#N/A				1	0
4	2	79	0	0	20	9.4	0.68	1	4.54	1.68	0.92	2.76	45.4	122	3041	85.9	249.7	2	93	9.1	1	0	0.17	1	1	1	1	0.04	3.1	28	6.86	4.63	293	1.84	737.277	Staphylococcus simulans	模仿葡萄球菌	1	#N/A		#N/A	#N/A		#N/A				1	0
13	2	88	0	0	16	10.6	0.3	1	2.48	0.72	0.89	1.2	38.4	120	3608	70.9	173.7	2	56	3.6	0	0	0.07	1	1	1	1	0	12.2	23	8.45	71.4	171	1.71	7140	Staphylococcus aureus	金黄色葡萄球菌	1	#N/A		#N/A	#N/A		#N/A				1	0
39	2	53	0	0	2	9	1.52	0	0	0	0	0	29.8	93	11566	120.8	92.3	2	47	6	0	1	0.5	1	1	1	1	0.18	87.1	119	9.24	6.38	310	2.03	974.286	Proteus mirabilis	奇异变形菌	0	#N/A		#N/A	#N/A		#N/A				1	0
9	2	64	0	1	10月	7.3	1.28	0	2.68	0.67	0.61	1.28	41.2	126	4598	51	98	2	60	5.4	0	0	0.25	1	1	1	1	0.02	2.2	29	6.83	4.5	213	1.77	541.525	Staphylococcus sciuri	松鼠葡萄球菌	1	#N/A		#N/A	#N/A		#N/A				1	0
5	1	86	0	0	30	9	0.8	0	3.87	0.99	1.48	2.1	41.3	128	8288	56	59.7	2	89	7.4	0	0	0.67	1	1	0	1	0.04	4.3	33	4.9	2.71	175	1.62	292.747	Staphylococcus aureus	金黄色葡萄球菌	1	#N/A		#N/A	#N/A		#N/A				1	1
11	1	53	1	1	4	12.5	0.36	0	3.67	0.97	3.91	2.26	33.1	123	8686	159.6	162.4	2	92	4.8	0	0	0.25	1	1	1	1	0.32	38.4	90	13.41	11.08	370	1.51	2714.97	Staphylococcus aureus	金黄色葡萄球菌	1	#N/A		#N/A	#N/A		#N/A				1	0
9	1	60	0	0	10	7.4	1.53	1	3.02	1.97	0.83	1.47	43	120	3393	114.3	297.8	2	100	11.9	0	1	0.3	1	1	0	1		7.7		6.55	5.1	264	0.96	1402.5	Staphylococcus aureus	金黄色葡萄球菌	1	#N/A		#N/A	#N/A		#N/A				1	0
28	1	36	1	0	9	8.5	0.42	1	3.58	1.63	0.7	2.25	43.6	159	9372	32.3	30.5	2	52	4.99	0	0		1	1	0	0	0.05	41.1	99	6.14	3.49	178	2.22	279.829	Proteus mirabilis	奇异变形菌	0	#N/A		#N/A	#N/A		#N/A				1	0
4	2	67	1	0	15	14.7	0.43	0	3.97	0.91	1.07	2.38	35.2	125	3949	18.3	41	2	44	3	0	1	0.33	1	1	0	1	0.02	10.2	46	8.79	5.51	299	2.64	624.049	Klebsiella pneumoniae	肺炎克雷伯菌	0	#N/A		#N/A	#N/A		#N/A				1	0
17	1	47	1	0	6	12	1.23	1	4.51	1.94	0.88	2.58	31.7	132	5660	76.7	119.8	2	62	4.8	1	0	6		1	1	0	0.04	8.5	64	8.85	6.41	303	1.69	1149.25	Staphylococcus aureus	金黄色葡萄球菌	1	#N/A		#N/A	#N/A		#N/A				1	0
8	1	69	0	0	7	5.7	1.25	1	3.29	1.23	0.66	2.04	38.5	114	3456	5.1	13	1	69	6.4	0	0	0.5	4	3	0	1	0	15.2		13.86	11.66	243	1.36	2083.37	Enterobacter cloacae	阴沟肠杆菌	0	#N/A		#N/A	#N/A		#N/A				1	0
9	2	73	0	0	5	14.6		0	4.23	2.51	0.76	2.51	29.6	124	10194.1	20.5	17.8	1	133	9.7	0	0	0.66666	4	3	0	1	0.06	57.23	75	19.48	14.26	450	4.03	1592.31	Staphylococcus aureus	金黄色葡萄球菌	1	#N/A		#N/A	#N/A		#N/A				1	1
71	2	59	0	0		12.7		0	4.65	1.92	0.86	3.23	30	112	6437	37.6	51.6	1	35	4	0	0	0.25	4	3	0	0	0.23			10.07	7.98	184	1.43	1026.8	Staphylococcus aureus	金黄色葡萄球菌	1	#N/A		#N/A	#N/A		#N/A				1	0
6	1	68	1	1	10	11.2	1.05	1	5.87	1.49	1.2	4.45	41.5	145	7243	6	7.3	1	85	8.5	0	0	12	4	3	1	0		7.2	32	5.65	4.05	223	1.28	705.586	Pseudomonas aeruginosa	铜绿假单胞菌	0	#N/A		#N/A	#N/A		#N/A				1	0
13	1	72	1	1	18	5.8	0.61	0	3.89	0.99	0.97	2.38	43.3	143	5371	9.2	15.1	1	63	6.2	0	0	1	4	3	1	1	0.06	3		6.56	4.03	168	1.6	423.15	Citrobacter braakii	布氏柠檬杆菌	0	#N/A		#N/A	#N/A		#N/A				1	0
11	1	71	1	1	20	8.3	0.29	0	1.95	0.66	0.69	0.97	38.5	117	5329	8.7	14.4	1	89	8.2	1	0	0.0666	4	3	1	1	0.05	10.7	34	7.02	4.76	149	1.36	521.5	Staphylococcus caprae	山羊葡萄球菌	1	#N/A		#N/A	#N/A		#N/A				1	0
7	1	63	1	1	12	10.2	1.25	0	4.57	1.91	2.95	0.97	38.2	143	10496	10.7	9	1	45	3.8	0	0	0.7	4	3	0	0	0.06			5.4	3.59	233	1.45	576.876	Staphylococcus caprae	山羊葡萄球菌	1	#N/A		#N/A	#N/A		#N/A				1	0
12	1	74	1	1	5	7.5	2.08	1	2.6	0.86	0.78	1.32	29.9	62	5432	5.3	8.6	1	174	20.3	0	1	12	4	3	1	1	0.18	72.4	114	10.29	8.6	311	0.67	3991.94	Pseudomonas aeruginosa	铜绿假单胞菌	0	#N/A		#N/A	#N/A		#N/A				1	1
29	1	56	0	0	2	10.4	1.66	0	3.47	1.4	0.87	2.09	29.9	125	7578.3	6.4	7.5	1	54	4	1	0	0.3333	3	2	0	1		172.29		8.09	7.16	210	0.8	1879.5	Staphylococcus aureus	金黄色葡萄球菌	1	#N/A		#N/A	#N/A		#N/A				1	0
10	1	58	0	0	15	8.3	0.1	0	5.49	1	0.83	3.85	29.9	84	3913	4.1	9.3	1	37	4.4	1	0	1	3	2	1	1	0.09	94.2	46	8.25	6.6	255	2.38	707.143	Candida guilliermondii	季也蒙念珠菌	2	#N/A		#N/A	#N/A		#N/A				1	0
20	2	84	0	0	3	9.2	1.56	0	3.29	1.13	0.8	2.14	40	121	3747	6.2	14.6	1	50	5.5	0	0	0.5	3	2	1	1	0.04	21.8		7.24	5.66	228	0.83	1554.8	Serratia liquefaciens	液化沙雷菌	0	#N/A		#N/A	#N/A		#N/A				1	0
5	1	56	1	0	0.25	10.6	0.43	1	4.12	2.07	1.03	2.34	40.4	157	10081	7.5	6.6	1	70	6.3	0	0	2	3	2	0	1	0.12	7.4	12	6.35	3.63	137	2.21	225.027	Staphylococcus haemolyticus	溶血葡萄球菌	1	#N/A		#N/A	#N/A		#N/A				1	0
5	1	71	1	1	5	6.3		0	2.76	1.05	0.67	2.04	39.6	119	6220.6	3.4	4.8	1	50	4.6	0	0	2	3	2	0	1	0.04	4.5	18	5.67	3.07	316	2.67	363.341	Staphylococcus aureus	金黄色葡萄球菌	1	#N/A		#N/A	#N/A		#N/A				1	1
6	1	65	1	0	18	8.9	0.55	0	5.47	1.37	1.33	3.78	37.7	131	8058	9	9.9	1	57	11.2	0	0	0.6666	3	2	1	1	0.04	0.7	20	9.43	5.27	313	2.71	608.675	Staphylococcus haemolyticus	溶血葡萄球菌	1	#N/A		#N/A	#N/A		#N/A				1	0
9	2	46	0	0	3	12.6		0	2.48	0.82	0.62	1.55	30.8	115	5113.5	9.1	15.7	1	54	5.2	0	0	0.25	3	2	0	1	0.62	53.25	91	18.88	16.15	401	1.9	3408.5	Staphylococcus aureus	金黄色葡萄球菌	1	#N/A		#N/A	#N/A		#N/A				1	0
8	2	71	0	0	20	7.3	0.84	1	4.31	1.26	1.35	2.43	39	107	12429	31.5	22.4	1	54	6.4	0	1	6	3	2	0	1	0.05	166.5		5.89	3.56	309	1.75	628.594	Staphylococcus simulans	模仿葡萄球菌	1	#N/A		#N/A	#N/A		#N/A				1	0
15	1	60	1	1	8	8.9	1.92	0	4.24	1.67	0.8	2.95	43	143	5151	3.8	6.5	1	55	3.9	0	0	0.5	3	2	1	1	0.04	5.2	19	7.57	4.54	132	2.31	259.429	Staphylococcus aureus	金黄色葡萄球菌（MRSA）	1	#N/A		#N/A	#N/A		#N/A				1	1
10	1	68	0	0	10	8.7	1.39	1	5.29	0.69	1.58	3.41	39.9	128	4156	5.9	12.5	1	57	6.6	0	0	0.23	3	2	1	1	0.03	3.1	24	5.56	3.38	195	1.77	372.373	Staphylococcus xylosus	木糖葡萄球菌	0	#N/A		#N/A	#N/A		#N/A				1	0
7	1	73	0	0	22	7.2	5.47	0	2.57	1.45	0.65	1.29	37.4	100	7288	14.1	17.1	1	77	9.1	1	0	4	3	2	1	1	0.19	18	68	7.13	5.51	139	0.53	1445.08	Klebsiella pneumoniae	肺炎克雷伯菌	0	#N/A		#N/A	#N/A		#N/A				1	1
8	2	85	0	0	10	9.2	1.58	1	4.42	1.64	0.93	2.87	44.2	128	6198	13.3	19	1	77	6.4	1	0	3	3	2	1	1	0.04	1.7	23	5.09	3.05	198	1.64	368.232	Staphylococcus epidermidis	表皮葡萄球菌	0	#N/A		#N/A	#N/A		#N/A				1	0
15	1	62	0	0	16	7.5	0.79	0	4.23	0.95	0.77	3.24	41.4	147	12272	3.9	2.8	1	56	6.1	0	0	0.0333333	3	2	0	1	0.04	6.7	7	4.12	2.67	198	0.99	534	Staphylococcus epidermidis	表皮葡萄球菌	0	#N/A		#N/A	#N/A		#N/A				1	0
4	2	62	0	0	2	6.7	2.2	1	3.48	1.56	0.93	1.97	30.8	98	2164	5.8	23.7	1	30	2.1	0	0	1	3	1	1	1	0.04	12.1	33	8.15	5.08	507	2.32	1110.16	Pseudomonas aeruginosa	铜绿假单胞菌	0	#N/A		#N/A	#N/A		#N/A				1	0
8	1	57	0	0	10	8.1	1.09	1	4.74	2.04	0.94	3.17	45.1	121	4911.4	12.1	21.8	1	99.3	8.58	0		0.5	2	1	1	1	0.05	1.29	12	10.3	7.73	373	2.03	1420.34	Staphylococcus simulans	模仿葡萄球菌	1	#N/A		#N/A	#N/A		#N/A				1	0
11	1	39	0	0	12	7.9	0.001	0	4.5	0.91	1.37	2.49	40	153	26340.4	7	2.3	1	61.9	6.48			0.5	2	1	1	0		26.31	11	7.63	6.11	260	1.07	1484.67	Staphylococcus aureus	金黄色葡萄球菌	1	#N/A		#N/A	#N/A		#N/A				1	0
3	1	55	0	0	7	9.7		0	3.8	1.12	1.14	2.38	39.3	145	9084.6	29	28.2	1	62	4.6	0		1	2	1	0	0	0.03	9.37	12	4.56	2.25	247	1.53	363.235	Staphylococcus haemolyticus	溶血葡萄球菌	1	#N/A		#N/A	#N/A		#N/A				1	0
6	2	81	0	0	10	6.6		1	5.99	1.72	1.17	3.77	42.4	91	2698.3	5.7	18.7	1	94.3	12.66	0		0.1	2	1	1	1	0.06	3.1	38	9.67	7.69	371	1.18	2417.79	Staphylococcus haemolyticus	溶血葡萄球菌	1	#N/A		#N/A	#N/A		#N/A				1	0
4	1	64	1	1	10	8.3	1.06	1	4.27	1.1	1	3.2	42.3	130	3565.7	5.9	14.6	1	70	6.7	1	1	0.33333	2	1	0	1	0.02	0.9	17	8.58	6.22	257	1.67	957.21	Staphylococcus epidermidis	表皮葡萄球菌	0	#N/A		#N/A	#N/A		#N/A				1	0
18	2	81	0	0	10	8		1	4.23	0.74	1.03	2.9	40	81	2698.3	5.7	18.7	1	76	9	0	0	1	2	1	0	0	0.02	6.07	81	6.04	4.13	371	1.18	1298.5	Staphylococcus haemolyticus	溶血葡萄球菌	1	#N/A		#N/A	#N/A		#N/A				1	0
8	1	61	1	0	10	9.1	0.89	1	2.87	0.98	0.72	1.77	39.5	155	3796.7	4.4	10.2	1	62.3	3.68	0	1	2	2	1	1	0		1.24	4	6.71	3.68	193	1.93	368	Staphylococcus simulans	模仿葡萄球菌	1	#N/A		#N/A	#N/A		#N/A				1	0
8	2	43	0	0	10	9.4	1.05	0	5.75	2.17	1.04	3.62	36.1	125	17383	7.9	4	1	53	4.6	0	0	0.5	2	1	0	0	0.05	31.8	28	9.62	6.73	301	2.28	888.478	Staphylococcus aureus	金黄色葡萄球菌	1	#N/A		#N/A	#N/A		#N/A				1	0
17	1	50	0	1	10	11.5		0	4.56	1.52	0.88	3.19	36.8	137	9577.4	9.5	8.8	1	60	6.4	0	0	0.66666	2	1	1	1	0.1	107.25		12.23	9.12	326	2.24	1327.29	Staphylococcus aureus	金黄色葡萄球菌	1	#N/A		#N/A	#N/A		#N/A				1	0
6	1	60	1	1		7.1		1	4.91	3.52	0.94	3.1	41.5	147	6472.6	8.7	11.9	1	121.2	12.41	0	0	0.66666	2	1	0	1	0.09	3.79	13	5.83	3.53	214	1.84	410.554	Staphylococcus simulans	模仿葡萄球菌	1	#N/A		#N/A	#N/A		#N/A				1	0
8	1	66	0	0	6	8.1		0	4.69	2.33	0.96	2.86	44.6	145	2530.4	3	10.5	1	65.3	4.9	0	0	0.3333	2	1	1	0	0.04	2.63	6	6.29	4.14	131	1.57	345.439	Streptococcus agalactiae	无乳链球菌	1	#N/A		#N/A	#N/A		#N/A				1	0
5	1	75	0	0	28	8.5	0.34	0	3.46	0.98	0.79	2.37	41.6	153	4350	5.7	11.6	1	66	5.7	1	0	0.13333	2	1	1	1	0.02	4.2	11	8.2	5.99	195	1.65	707.909	Staphylococcus aureus	金黄色葡萄球菌	1	#N/A		#N/A	#N/A		#N/A				1	0
13	2	63	0	0	5	12.1	0.99	0	4.05	1.11	1.16	2.47	37.6	122	5826	7.4	11.2	1	39	5.4	0	0	0.13333	2	1	0	0	0.11	45.5	30	13.54	10.51	261	1.87	1466.9	Staphylococcus aureus	金黄色葡萄球菌	1	#N/A		#N/A	#N/A		#N/A				1	1
6	1	67	0	0	30	8.1		0	2.77	1.48	1.05	1.42	43.9	137	3462.8	7.7	19.7	1	76	6.2	1	0	0.25	2	1	1	1	0.04	3.1	28	7.6	3.91	152	2.81	211.502	Staphylococcus aureus	金黄色葡萄球菌	1	#N/A		#N/A	#N/A		#N/A				1	0
6	2	78	0	0	3	5.9		1	3.03	1.07	1.33	1.38	43.5	148	16009.7	18.1	10	1	73	4.6	1	0	2	2	1	1	1	0.07	39.4		9.04	7.1	214	1.52	999.605	Staphylococcus cohnii subsp. urealyticus	科氏葡萄球菌解脲亚种	1	#N/A		#N/A	#N/A		#N/A				1	0
6	2	72	0	0	10	8.3		1	3.57	0.92	1.39	1.96	35.5	114	3883.4	5.6	12.7	1	44	2.9	0	0	0.16666	2	1	0	1	0.47	193.4	74	3.81	2.61	117	0.86	355.081	Staphylococcus aureus	金黄色葡萄球菌	1	#N/A		#N/A	#N/A		#N/A				1	0
8	2	67	0	0	20	9.1	0.84	0	4.57	0.93	1.56	2.95	45.7	146	6773	5.1	6.7	1	59	4.5	1	0	1	2	1	1	1	0.08	3.1	14	6.88	3.36	303	2.31	440.727	Staphylococcus aureus	金黄色葡萄球菌	1	#N/A		#N/A	#N/A		#N/A				1	0
6	2	42	0	0	4	7.2	6.27	0	3.63	1.62	1.15	2.03	44		10153	11	9.3	1	47	4.3	0	0	2	2	1	1	0		3	11	10.02	6.69	189	2.69	470.041	Staphylococcus aureus	金黄色葡萄球菌	1	#N/A		#N/A	#N/A		#N/A				1	1
5	2	58	0	0	0.1666	8.7	2.27	0	5.1	1.58	1.02	3.44	25.5	137	3301	10.3	27.6	1	42	2.1	0	0	0.6666	2	1	0	1	0.28	147.3	73	13.86	10.77	315	1.94	1748.74	Enterobacter cloacae	阴沟肠杆菌	0	#N/A		#N/A	#N/A		#N/A				1	0
15	1	56	0	0	0.416667	8.9	0.54	1	3.37	1.67	1.06	1.95	41.2	143	8467	12.9	13.5	1	69	6.8	0	0	4	2	1	0	1	0.12	11.4	34	6.88	4.38	145	2.03	312.857	Staphylococcus epidermidis	表皮葡萄球菌	0	#N/A		#N/A	#N/A		#N/A				1	0
10	1	57	0	0	7	7.2	0.44	0	3.18	0.86	0.84	1.85	36.6	119	2141.3	5.6	23.1	1	65.4	5.5	0	0	0.2	2	1	1	1	0.138	72.33	51	7.73	5.32	298	1.58	1003.39	Staphylococcus aureus	金黄色葡萄球菌	1	#N/A		#N/A	#N/A		#N/A				1	0
4	2	61	0	0	4	10.4	0.88	0	4.22	1.18	1.38	2.35	42.5	165	24771.5	33.5	12	1	10.3	6.6	1	0		2	1	0	0	0.04	3.1	2	10.07	5.66	160	2.28	397.193	Staphylococcus epidermidis	表皮葡萄球菌	0	#N/A		#N/A	#N/A		#N/A				1	0
10	1	62	0	0	5	9.6	0.44	0	3.66	2.05	0.71	2.19	40.2	153	13072.1	5.8	3.9	1	55.5	5.62	0	0		2	1	0	0			16	6.9	1.83	182	1.83	182	Escherichia coli	大肠埃希菌	0	#N/A		#N/A	#N/A		#N/A				1	0
5	1	61	0	1	3	11.3	1.09	0	4.47	1.51	1.23	2.84	42.2	126	16474	15.1	8.1	1	61	9.1	0	0	2	2	1	0	1	0.03	5.5	20	7.17	4.31	189	2.41	338.004	Streptococcus agalactiae	无乳链球菌	1	#N/A		#N/A	#N/A		#N/A				1	0
6	2	79	0	0	10	7.3	2.25	1	3.3	0.69	1.26	1.86	36.1	124	2494	3	10.6	1	66	6.6	1	0	0.166667	2	1	1	1			34	8.9	7.45	230	1.07	1601.4	Staphylococcus caprae	山羊葡萄球菌	1	#N/A		#N/A	#N/A		#N/A				1	0
6	2	66	0	0	30	8.6		1	3.17	1	1.11	1.87	42.6	121	3064	3.8	11	1	54	3.6	1	0	0.5	2	1	1	1	0.03	3.2	54	5.61	3.27	273	1.86	479.952	Enterococcus raffinosus	棉子糖肠球菌	1	#N/A		#N/A	#N/A		#N/A				1	0
9	1	79	0	0	17	9.7	1.99	1	4.06	0.8	1.24	2.63	42.2	159	2881	8.5	26.1	1	57	6.7	1	0	1	2	1	0	1	0.06	3.1	8	7.03	4.94	151	1.56	478.167	Staphylococcus lugdunensis	路邓葡萄球菌	1	#N/A		#N/A	#N/A		#N/A				1	0
8	1	64	0	0	7	6.4	2.03	0	2.75	0.74	0.68	1.82	38.1	125	4462	3.9	7.7	1	71	7.5	0	0	5	2	1	1	1	0.05	16	29	6.28	4.82	115	0.85	652.118	Pseudomonas aeruginosa	铜绿假单胞菌	0	#N/A		#N/A	#N/A		#N/A				1	0
6	1	68	0	0	30	7.9	9.75	0	2.16	1.62	0.4	0.88	33.2	89	7102	8.6	10.6	1	241	25.1	1	0	0.6666	2	1	1	1		181.1	108	12.27	11.05	294	0.45	7219.33	Proteus mirabilis	奇异变形菌	0	#N/A		#N/A	#N/A		#N/A				1	0
13	1	59	1	1	20	8.5	2	0	3.71	0.92	0.73	2.49	38.8	115	7164	39.3	48.5	1	61	5.1	0	0	1	2	1	1	1	0.04	51.5	35	4.59	2.9	200	1.04	557.692	Morganella morganii	摩氏摩根菌	0	#N/A		#N/A	#N/A		#N/A				1	0
4	1	52	0	0	10天	11.7	0.51	0	2.84	0.61	1.41	1.53	41.4	154	9877	9.1	8.1	1	59	5.9	0	0	10天	1	1	1	0		11.5		5.51	3.68	298	1.42	772.282	Pseudomonas aeruginosa	铜绿假单胞菌	0	#N/A		#N/A	#N/A		#N/A				1	1
6	1	54	0	1	1	5.3	2.66	0	4.03	1.16	0.95	2.42	47	137	4682	12.1	22.8	1	70.2	6.99	0	0	0.25	1	1	1	1	0.08		156	5.21	2.65	283	1.62	462.932	Staphylococcus aureus	金黄色葡萄球菌	1	#N/A		#N/A	#N/A		#N/A				1	0
11	2	66	0	0	2	9.8	1.92	1	3.8	1.52	0.67	2.07	32.2	97	4895	15	26.6	1	55	2.5	1	0	1	1	1	0	0				10.03	8.29	421	1.08	3231.56	Proteus hauseri	豪泽变形杆菌	0	#N/A		#N/A	#N/A		#N/A				1	0
9	1	57	0	0	10	8.2	0.25	0	4.37	1.6	1.08	2.48	34.5	115	12326	36.9	26.5	1	54	7.6	0	0	6	1	1	1	1	0.04	45.8	25	7.34	2.64	353	5.62	165.822	Staphylococcus aureus	金黄色葡萄球菌	1	#N/A		#N/A	#N/A		#N/A				1	0
7	1	73	0	0	14	8	1.16	0	4.49	1.28	0.9	3.18	38.8		10518	24.9	20.9	1	63	5.9	0	0	5天	1	1	1	1			9	12.26	9.5	209	2.12	936.557	Staphylococcus lugdunensis	路邓葡萄球菌	1	#N/A		#N/A	#N/A		#N/A				1	0
10	2	78	0	0	10	7.5	1.72	1	4.58	2.24	0.78	2.62	30.1	94	9122	12.9	12.5	1	67	2.6	1	0	2	1	1	0	0	0.09	23.4	65	7.23	5.3	395	1.09	1920.64	Escherichia coli	大肠埃希菌	0	#N/A		#N/A	#N/A		#N/A				1	1
7	1	58	0	0	7	9.2	1.69	0	5.23	1.06	1.32	3.78	47.9	142	9842	23	20.7	1	62	7.2	0	0	4天	1	1	1	0		1.1	19	8.32	7.03	246	0.92	1879.76	Staphylococcus warneri	沃氏葡萄糖菌	1	#N/A		#N/A	#N/A		#N/A				1	0
11	1	67	1	0	7	13.7	1.17	1	3.17	1.23	0.4	2.04	25.3	139	6164	14.6	20.9	1	73	5.4	0	0		1	1	1	0	2.06	243.7	82	24.43	22.49	355	0.54	14785.1	Staphylococcus aureus	金黄色葡萄球菌	1	#N/A		#N/A	#N/A		#N/A				1	0
5	1	70	0	0	15	8.2	6.62	1	3.9	1.34	0.83	2.7	44.2	90	7061	23.4	29.3	1	82	6.5	0	0	6	1	1	0	1	0.04	15.8	29	10.64	7.89	266	2.15	976.158	Pseudomonas aeruginosa	铜绿假单胞菌	0	#N/A		#N/A	#N/A		#N/A				1	0
18	2	73	0	0	15	10.2	0.47	0	5.42	1.39	0.68	4.27	35.5	127	6710	5.7	7.5	1	59	3.8	0	0	1	1	1	1	1	0.04	41.6	75	8.49	5.8	221	2.03	631.429	Enterobacter cloacae	阴沟肠杆菌	0	#N/A		#N/A	#N/A		#N/A				1	0
14	2	69	0	0	15	7.2	0.5	1	4.07	1.27	0.93	2.52	47.7	120	8242	4.9	5.3	1	59	10.2	1	1	1	1	1	1	0	0.02	5.8	22	7.53	4.61	224	2.15	480.298	Staphylococcus haemolyticus	溶血葡萄球菌	1	#N/A		#N/A	#N/A		#N/A				1	0
19	2	46	0	0	2	10.4	0.58	0	3.55	1.15	0.89	2.04	35.2		4524	9	17.6	1	53	6.8	0	0	2	1	1	0	0	0.05	15.6	45	8.15	6.29	316	1.48	1343	Staphylococcus aureus	金黄色葡萄球菌	1	#N/A		#N/A	#N/A		#N/A				1	0
7	1	62	0	1	11	11.9	0	1	4.32	1.17	1.31	2.43	41.1	129	6214	9	12.8	1	49	4.1	0	1	1天	1	1	0	1		22.9	57	6.57	3.83	241	2.14	431.322	Staphylococcus aureus	金黄色葡萄球菌	1	#N/A		#N/A	#N/A		#N/A				1	0
24	1	65	0	0	4	8.1	0	1	7.41	2.83	1.21	4.5	40.4	144	7092	16.8	20.9	1	47	5.6	0	0	2	1	1	0	0	0.04	0	10	10.33	9.19	281	1.26	2049.52	Burkholderia cepacia	洋葱伯克霍尔德菌	0	#N/A		#N/A	#N/A		#N/A				1	0
4	2	73	0	0	20	7.2	2.05	1	5.85	1.94	1.01	3.77	44.3	120	8082	7.4	8.1	1	80	6.2	0	0	2	1	1	1	1	0.03	10.4	29	11.27	6.22	378	4.21	558.47	Klebsiella pneumoniae	肺炎克雷伯杆菌	0	#N/A		#N/A	#N/A		#N/A				1	0
8	1	82	0	0	7	6.3	1.94	0	5.18	1.53	0.94	3.77	39.1	136	7595	6.2	7.2	1	84	7.3	0		0.5	1	1	1	1	0.08	10.6	9	6.84	4.08	231	1.67	564.359	Candida metapsilosis	似平滑念珠菌	2	#N/A		#N/A	#N/A		#N/A				1	0
5	1	51	0	1	6	12.4	0.14	0	3.93	1.49	0.73	2.3	32.7	132	2296	4.2	16.2	1	60	2.6	0		1	1	1	1	1	0.14	114	70	11.29	9.21	353	1.12	2902.79	Staphylococcus cohnii subsp. urealyticus	科氏葡萄球菌解脲亚种	1	#N/A		#N/A	#N/A		#N/A				1	0
9	1	60	1	0	12	9.2	0.76	0	3.63	0.91	0.99	1.95	40.4	135	13026	9.8	6.7	1	91	7.7	1	0	5天	1	1	1	1	0.11	11.3		6.02	4.08	194	1.42	557.408	Klebsiella pneumoniae	肺炎克雷伯杆菌	0	#N/A		#N/A	#N/A		#N/A				1	0
6	1	45	1	1	3	11.8	1.94	0	3.35	1.23	0.74	1.96	42.8	134	20508	17.4	7.5	1	65	4.1	0	0	0.67	1	1	1	1	0.02	7.7	44	7.27	4.14	234	2.04	474.882	Staphylococcus simulans	模仿葡萄球菌	1	#N/A		#N/A	#N/A		#N/A				1	0
5	1	69	0	0	20	7.9	3.03	0	5.28	0.87	1.65	3.2	42	149	4554	2.7	5.2	1	63	5.4	0	0	0.3	1	1	0	1	0.03	3.1	8	4.12	2.06	195	1.63	246.442	Staphylococcus aureus	金黄色葡萄球菌	1	#N/A		#N/A	#N/A		#N/A				1	0
13	1	75	1	1	3	7.4	1.84	1	3.16	1.02	0.91	1.89	45.4	128	4115	2.8	6	1	79	6.8	0	0	2	1	1	1	1	0.02	3.1		5.15	2.8	175	1.78	275.281	Staphylococcus aureus	金黄色葡萄球菌	1	#N/A		#N/A	#N/A		#N/A				1	0
6	1	63	1	0	9	7.3	5.6	1	3.77	1.4	0.86	2.12	45.9	125	9502	7.9	7.3	1	99	6.6	0	1	4天	1	1	1	1	0.04	47.6	67	8.67	6.65	143	1.39	684.137	Staphylococcus aureus	金黄色葡萄球菌	1	#N/A		#N/A	#N/A		#N/A				1	0
17	1	46	0	0	1周	12.7	0.86	0					34.6	123	3018	7.2	21.1	1	67	3	0	0	1周	1	1	0	0	0.03	3.1	50	7.13	5.16	442	1.14	2000.63	Enterococcus avium	鸟肠球菌	1	#N/A		#N/A	#N/A		#N/A				1	0
17	1	78	0	0	15	7.5	6.4	0	3.91	1.16	0.96	2.23	40.9	127	5770	17.2	26.4	1	64	5	0	0	1	0	1	0	1	0.02	17.7	27	5.65	3.71	203	1.41	534.135	Staphylococcus simulans	模仿葡萄球菌	1	#N/A		#N/A	#N/A		#N/A				1	0
6	2	58	0	0	14	9.7		0	4.76	1.98	1.14	3.15	39.5	139	5329.6	7.2	11.9	1	43	5.3	0	0	0.13333	0	3	0	1	0.02	8.93	18	10.86	8.6	263	1.82	1242.75	Staphylococcus aureus	金黄色葡萄球菌	1	#N/A		#N/A	#N/A		#N/A				1	0
4	1	88	0	0	10	7.7	9.49	1	4.58	1.15	1	2.99	44.7	123	5265	5.3	8.9	1	104	10.6	1	1			2	0	1	0.09	3.1	67	3.73	1.78	80	1.73	82.3121	Staphylococcus capitis	头状葡萄球菌	1	#N/A		#N/A	#N/A		#N/A				1	0
																																				#N/A			#N/A			#N/A
[truncated: 2 more columns]

## Sheet: Sheet2
金黄色葡萄球菌	Staphylococcus aureus
奇异变形菌	Proteus mirabilis
大肠埃希菌	Escherichia coli
肺炎克雷伯杆菌	Klebsiella pneumoniae
摩氏摩根菌	Morganella morganii
粪肠球菌	Enterococcus faecalis
表皮葡萄球菌	Staphylococcus epidermidis
铜绿假单胞菌	Pseudomonas aeruginosa
阴沟肠杆菌	Enterobacter cloacae
溶血葡萄球菌	Staphylococcus haemolyticus
模仿葡萄球菌	Staphylococcus simulans
无乳链球菌	Streptococcus agalactiae
普通变形菌	Proteus vulgaris
鸟肠球菌	Enterococcus avium
布氏柠檬酸杆菌	Citrobacter braakii
雷氏普罗威登斯菌	Providencia rettgeri
产酸克雷伯菌	Klebsiella oxytoca
弗劳地柠檬酸杆菌	Citrobacter freundii
咽峡炎链球菌	Streptococcus anginosus
热带念珠菌	Candida tropicalis
近平滑念珠菌	Candida parapsilosis
山羊葡萄球菌	Staphylococcus caprae
路邓葡萄球菌	Staphylococcus lugdunensis
粘质沙雷菌	Serratia marcescens
科氏葡萄球菌解脲亚种	Staphylococcus cohnii subsp. urealyticus
鲍曼不动杆菌	Acinetobacter baumannii
皮氏不动杆菌	Acinetobacter pittii
嗜麦芽食单胞菌	Stenotrophomonas maltophilia
产气克雷伯杆菌	Klebsiella aerogenes
头状葡萄球菌	Staphylococcus capitis
停乳链球菌停乳亚种	Streptococcus dysgalactiae subsp. dysgalactiae
克氏柠檬酸杆菌	Citrobacter koseri
星座链球菌	Streptococcus constellatus
豪泽变形杆菌	Proteus hauseri
恶臭假单胞菌	Pseudomonas putida
彭氏变形菌	Proteus penneri
近平滑假丝酵母	Candida parapsilosis
霍氏肠杆菌	Enterobacter hormaechei
格氏链球菌	Streptococcus gordonii
非脱羧勒克菌	Leclercia adecarboxylata
白假丝酵母	Candida albicans
毗邻颗粒链菌	Granulicatella adiacens
中间气单胞菌	Aeromonas caviae
约氏不动杆菌	Acinetobacter johnsonii
无名念珠菌	Candida namophila
松鼠葡萄球菌	Staphylococcus sciuri
杀鲑气单胞菌	Aeromonas salmonicida
人葡萄球菌	Staphylococcus hominis
潘氏变形菌	Proteus permeri
阿氏肠杆菌	Enterobacter asburiae
液化沙雷菌	Serratia liquefaciens
洋葱伯克霍尔德菌	Burkholderia cepacia
沃氏葡萄糖菌	Staphylococcus warneri
似平滑念珠菌	Candida metapsilosis
木糖葡萄球菌	Staphylococcus xylosus
棉子糖肠球菌	Enterococcus raffinosus
克柔念珠菌	Candida krusei
解鸟氨酸拉乌尔菌	Raoultella ornithinolytica
季也蒙念珠菌	Candida guilliermondii
鹑鸡肠球菌	Enterococcus gallinarum
